# Supplementary material for: Elevated adipose inflammation, but reduced hepatic triacylglycerol storage in diet-induced obese Plin4−/− mice
Source: J Biol Chem. 2025 Dec 13;302(2):111043. doi: 10.1016/j.jbc.2025.111043 (PMC12809094; doi:10.1016/j.jbc.2025.111043)
Supplement: Supplementary Material 2 [file mmc2.xlsx]

## Sheet: 2A plasma normalized
Supplemental Table S2A
Plasma lipid species detected in Plin4+/+ and Plin4-/- mice fed CD or WD for 45 weeks
	Control diet (CD)										Western diet (CD)
Name	Plin4+/+					Plin4-/-					Plin4+/+					Plin4-/-
Cer(d18:0_22:0)a	1.91082e+06	1.14199e+06	1.15037e+06	1.47714e+06	1.46597e+06	1.20996e+06	1.9232e+06	1.71781e+06	1.38878e+06	798048	3.61115e+06	5.73573e+06	4.85465e+06	5.15419e+06	1.07623e+07	3.70911e+06	5.50532e+06	3.48372e+06	6.50454e+06	4.86069e+06
Cer(d18:0_22:0)b	6.723e+06	5.53716e+06	5.05859e+06	5.8047e+06	5.97899e+06	5.14549e+06	7.81296e+06	7.43975e+06	6.40815e+06	3.31665e+06	1.34312e+07	1.3209e+07	1.71923e+07	2.07943e+07	3.4295e+07	1.13223e+07	1.96181e+07	9.41757e+06	2.18259e+07	1.76015e+07
Cer(d18:0_23:0)	5.11203e+06	3.96069e+06	3.46917e+06	4.25645e+06	4.76007e+06	3.87194e+06	6.16137e+06	5.31346e+06	4.64101e+06	2.31636e+06	7.82215e+06	1.1413e+07	1.4051e+07	1.23505e+07	2.00745e+07	6.47136e+06	14087133	7.37608e+06	1.55636e+07	1.43223e+07
Cer(d18:0_24:0)	6.26926e+06	5.16937e+06	4.82005e+06	5.7286e+06	6.00511e+06	4.70329e+06	7.38006e+06	6.89435e+06	6.26443e+06	3.70007e+06	1.33827e+07	1.95952e+07	1.99212e+07	1.65352e+07	3.26727e+07	1.09401e+07	2.0862e+07	1.2142e+07	2.44357e+07	1.85501e+07
Cer(d18:1_23:0)a	1.66249e+07	1.65611e+07	1.06776e+07	1.72614e+07	1.61086e+07	1.34602e+07	1.66283e+07	2.10042e+07	1.9546e+07	1.37984e+07	2.7471e+07	4.83514e+07	6.917e+07	5.45269e+07	5.45979e+07	3.25392e+07	3.97235e+07	3.33727e+07	6.83076e+07	7.19983e+07
Cer(d18:1_23:0)b	1.3253e+06	1.61687e+06	834436	1.54793e+06	1.70139e+06	923315	2.26847e+06	1.27722e+06	2.35176e+06	1.16545e+06	2.15369e+06	3.54289e+06	3.86382e+06	3.02669e+06	2.86496e+06	2.14996e+06	2.46791e+06	2.59566e+06	4.72216e+06	7.24616e+06
Cer(d18:1_24:0)a	445768	466338	277108	461062	430195	376346	532154	471831	753374	483282	745051	1.07152e+06	1.48124e+06	1.00423e+06	1.03207e+06	769171	788018	779329	1.42559e+06	2.2233e+06
Cer(d18:1_24:0)b	9.9571e+06	9.93715e+06	7.45237e+06	1.14847e+07	1.11866e+07	8.55221e+06	1.05218e+07	1.23354e+07	1.01985e+07	9.45457e+06	4.10584e+07	4.50989e+07	6.79969e+07	4.93089e+07	4.78205e+07	33016215	4.08667e+07	3.09911e+07	6.44016e+07	6.59959e+07
Cer(d18:1_24:1)a	2.08958e+07	2.08852e+07	9.00465e+06	1.48889e+07	1.2409e+07	9.26638e+06	1.78237e+07	1.47324e+07	2.4226e+07	2.28104e+07	2.93161e+07	6.51316e+07	6.02339e+07	4.52961e+07	38539462	6.69251e+07	3.8898e+07	2.42331e+07	5.88262e+07	5.74277e+07
CE(18:2)	9.31528e+07	9.65902e+07	5.91902e+07	110106659	1.0963e+08	8.22711e+07	9.59836e+07	1.03459e+08	8.66996e+07	5.7696e+07	1.18218e+08	1.32403e+08	1.46204e+08	1.11447e+08	130496422	1.47918e+08	1.3423e+08	1.16216e+08	1.27591e+08	1.14793e+08
CE(22:6)	1.97558e+08	1.39047e+08	1.11061e+08	2.87446e+08	3.08174e+08	2.34569e+08	2.97902e+08	3.04042e+08	99043215	1.6277e+08	1.87903e+08	2.50364e+08	4.89155e+08	3.02994e+08	201772377	2.60402e+08	2.43354e+08	1.78434e+08	2.8229e+08	4.39969e+08
CE(24:6)	1.07486e+08	9.29384e+07	6.40297e+07	1.17828e+08	1.36567e+08	9.99908e+07	132170437	1.31595e+08	6.20835e+07	8.32438e+07	4.12282e+07	1.06796e+08	1.56982e+08	1.25518e+08	1.12945e+08	1.17546e+08	1.04357e+08	7.5299e+07	1.24945e+08	1.65762e+08
DAG(16:0_18:1)	1.38671e+07	1.68535e+07	1.49e+07	1.24268e+07	1.16031e+07	1.3484e+07	1.12016e+07	1.54666e+07	9.10025e+06	8.33157e+06	2.39151e+07	2.17169e+07	1.29373e+07	2.09108e+07	2.08294e+07	1.44005e+07	2.99447e+07	2.72886e+07	2.11621e+07	1.37186e+07
DAG(18:1_20:4)	2.17151e+07	3.90516e+07	2.61474e+07	3.48394e+07	2.79425e+07	2.69808e+07	2.22475e+07	3.01869e+07	4.57321e+07	1.56897e+07	2.28001e+07	2.57629e+07	1.92489e+07	3.53852e+07	3.56484e+07	2.2663e+07	3.07986e+07	3.0151e+07	3.39985e+07	2.50285e+07
Hex1Cer(d18:1_22:0)	2.07652e+07	2.07019e+07	1.48799e+07	2.77205e+07	2.84134e+07	1.49624e+07	2.21048e+07	2.65377e+07	1.88678e+07	1.54014e+07	2.70463e+07	3.42059e+07	4.04855e+07	3.21737e+07	4.56087e+07	2.8355e+07	3.17626e+07	2.31995e+07	4.08922e+07	5.29546e+07
Hex1Cer(d18:1_23:0)a	6.34904e+06	6.1648e+06	1.32977e+06	4.70672e+06	4.70491e+06	2.32249e+06	6.46208e+06	3.50447e+06	6.93164e+06	5.5217e+06	4.14442e+06	1.0422e+07	5.96986e+06	9.08893e+06	1.08111e+07	8.31823e+06	8.19174e+06	2.97537e+06	5.37178e+06	1.54175e+07
Hex1Cer(d18:1_23:0)b	7.22869e+06	7.9723e+06	5.28833e+06	9.25867e+06	9.90623e+06	5.88195e+06	7.73214e+06	9.92789e+06	4.84249e+06	4.77671e+06	5.90912e+06	1.12334e+07	16705373	1.31132e+07	1.44631e+07	8.03943e+06	1.20567e+07	7.88881e+06	1.63753e+07	2.28182e+07
Hex1Cer(d18:1_24:1)	1.57769e+07	1.64176e+07	1.13017e+07	2.32435e+07	2.52542e+07	1.25436e+07	1.56785e+07	2.07387e+07	1.52258e+07	1.28053e+07	2.10108e+07	2.37249e+07	3.62185e+07	3.28159e+07	3.22138e+07	2.42126e+07	3.19246e+07	1.93902e+07	3.84755e+07	5.18399e+07
LPC(16:0)a	6.18196e+08	5.09874e+08	3.2095e+08	711861312	5.69661e+08	4.0319e+08	6.5004e+08	5.3884e+08	519233476	3.95247e+08	5.3988e+08	7.92014e+08	1111954833	9.38917e+08	1035876076	6.40898e+08	8.62918e+08	5.28275e+08	1077026087	1366880310
LPC(16:0)b	6.28432e+06	4.29091e+06	1.60135e+06	9.02361e+06	6.19998e+06	3.4345e+06	6.99684e+06	3.50516e+06	5.39468e+06	9.45138e+06	8.0566e+06	5.39399e+07	2.05375e+07	1.00812e+07	1.51945e+07	1.32548e+07	3.72901e+07	8.5359e+06	8.627e+06	1.24537e+07
LPC(16:0)c	9.40802e+07	8.27614e+07	5.68435e+07	9.9657e+07	8.87584e+07	7.15426e+07	9.55679e+07	8.80786e+07	7.82892e+07	6.80422e+07	8.12004e+07	1.08119e+08	1.47847e+08	1.19431e+08	1.30634e+08	4.802e+07	113618885	8.6297e+07	1.43166e+08	1.55787e+08
LPC(16:0)d	3.74909e+07	2.83304e+07	1.29398e+07	3.89816e+07	3.19604e+07	2.30139e+07	3.91636e+07	3.25814e+07	2.60985e+07	2.1573e+07	2.73182e+07	4.96556e+07	7.18337e+07	5.25797e+07	6.21175e+07	3.12345e+07	4.80945e+07	3.38005e+07	6.43487e+07	8.17431e+07
LPC(18:1)a	3206839711	2298965200	2206969716	3637436718	1987245636	1918204690	2687138814	2995076712	3240502153	1903002480	4631662979	7963192938	8867871854	8545209066	8750065512	4492229522	7673922504	4688396382	10440323646	10601011395
LPC(18:1)b	75062.2	182228	246665	433360	219010	309550	462224	356719	240928	403372	724461	1.23147e+06	1.63923e+06	831893	1.27521e+06	434880	1.86171e+06	710038	1.01037e+06	999341
LPC(18:2)a	4.97691e+08	4.10313e+08	2.7473e+08	5.64041e+08	442981844	3.40699e+08	4.23757e+08	4.20594e+08	385597918	6.21138e+08	503007107	7.30471e+08	8.74097e+08	716924775	9.15023e+08	5.28464e+08	6.96976e+08	4.47493e+08	9.93483e+08	1102479397
LPC(18:2)b	4.25815e+07	3.45187e+07	2.86061e+07	5.03621e+07	1.37532e+07	3.28856e+07	3.16594e+07	3.73265e+07	3.92238e+07	2.94104e+07	6.07905e+07	6.13418e+07	6.75186e+07	6.08896e+07	8.57745e+07	5.63227e+07	6.39562e+07	4.25653e+07	67286784	8.39655e+07
LPC(18:2)c	5.79342e+08	5.20327e+08	3.75481e+08	5.8917e+08	4.96391e+08	4.00882e+08	5.15392e+08	5.53079e+08	4.89645e+08	4.04325e+08	6.61477e+08	9.55535e+08	9.90493e+08	8.82685e+08	1111296485	6.09957e+08	8.78471e+08	6.41445e+08	1033588000	1070566671
LPC(18:2)d	5.61588e+07	4.93532e+07	3.69598e+07	5.82768e+07	5.00598e+07	3.94935e+07	5.0949e+07	5.50429e+07	4.56272e+07	6.32004e+07	6.04868e+07	8.88855e+07	9.50012e+07	8.11315e+07	9.79054e+07	6.41288e+07	8.1748e+07	5.75283e+07	100576893	1.03709e+08
LPC(20:0)	1.0681e+07	8.88884e+06	6.89087e+06	1.04088e+07	7.18899e+06	3.21683e+06	4.84222e+06	8.76738e+06	9.91513e+06	9.83274e+06	1.36357e+07	1.8845e+07	1.49495e+07	1.36988e+07	2.60982e+07	1.15215e+07	1.15245e+07	12855665	1.38746e+07	1.80025e+07
LPC(20:1)	3.64487e+07	2.68883e+07	2.56288e+07	4.01164e+07	1.38891e+07	2.31568e+07	1.48128e+07	2.84626e+07	3.62536e+07	2.99161e+07	5.04105e+07	7.1474e+07	7.17362e+07	5.70468e+07	1.05607e+08	5.5173e+07	6.42509e+07	4.86509e+07	3.24287e+07	2.41083e+07
LPC(20:2)a	3.50632e+07	2.86456e+07	2.9318e+07	4.35319e+07	1.65342e+07	2.08373e+07	2.37706e+07	2.66973e+07	3.87053e+07	1.49286e+07	5.09383e+07	4.06151e+07	8.66079e+07	8.23254e+07	7.20129e+07	4.72677e+07	5.55736e+07	3.61389e+07	9.78464e+07	1.01163e+08
LPC(20:2)b	1.71346e+07	1.15002e+07	8.29663e+06	1.84258e+07	9.74569e+06	9.59309e+06	1.31906e+07	1.46145e+07	1.57671e+07	1.07122e+07	1.10885e+07	3.05275e+07	3.49799e+07	3.76095e+07	3.51986e+07	2.13283e+07	3.03865e+07	1.62775e+07	3.84591e+07	4.84218e+07
LPC(20:4)	2494639887	1681046334	1240615241	2797625515	1754004709	1887103511	2785707596	2641447717	1616497002	1785481237	1594632930	3123999021	3967268971	3495732835	2900138770	1809952534	2945709145	2141774860	4185050989	4153068064
LPC(20:5)a	4.7422e+07	4.61285e+07	4.02887e+07	5.10056e+07	2.3175e+07	2.82838e+07	3.58669e+07	4.13439e+07	5.0236e+07	3.04445e+07	4.72843e+07	9.75691e+07	8.70344e+07	7.73243e+07	1.00305e+08	4.54357e+07	6.94024e+07	4.1519e+07	8.55048e+07	8.59036e+07
LPC(20:5)b	1.55321e+07	1.38556e+07	1.05612e+07	1.24484e+07	1.39567e+07	5.33229e+06	1.25867e+07	1.53783e+07	1.31787e+07	1.00069e+07	1.86397e+07	2.60891e+07	2.42671e+07	2.28525e+07	2.96341e+07	2.14206e+07	2.22924e+07	1.96329e+07	2.56555e+07	2.86276e+07
LPC(20:5)c	1.19658e+06	1.02485e+06	908207	1.47235e+06	906801	497460	971061	936073	1.44171e+06	1.56641e+06	953017	2.40001e+06	2.17261e+06	1.9709e+06	2.73641e+06	1.24774e+06	1.9395e+06	690092	2.26935e+06	2.4516e+06
LPC(22:5)a	3.06145e+07	3.40792e+07	1.64774e+07	5.69964e+07	2.02402e+07	2.66166e+07	3.24009e+07	3.33288e+07	2.44398e+07	2.26986e+07	4.04511e+07	46761747	5.11063e+07	7.33843e+07	6.02872e+07	4.52059e+07	4.09087e+07	3.51422e+07	8.77265e+07	8.5872e+07
LPC(22:5)b	3.73773e+06	3.13092e+06	1.8224e+06	3.91271e+06	3.04399e+06	2.75362e+06	2.71115e+06	3.37478e+06	3.63486e+06	2.52213e+06	4.87704e+06	7.19405e+06	8.15236e+06	6.88548e+06	8.43573e+06	4.49076e+06	4.93679e+06	3.66859e+06	6.85473e+06	8.32657e+06
LPC(22:6)a	1104249883	8.4591e+08	4.87125e+08	1327497268	9.22838e+08	8.88097e+08	1076171504	1159665833	7.26039e+08	7.84724e+08	8.35694e+08	1214607558	1660512970	1335110572	1306590852	9.18205e+08	1172560103	8.43555e+08	1562655722	1798708220
LPC(22:6)b	1.89442e+07	1.09777e+07	9.53583e+06	2.63264e+07	2.38346e+07	1.13265e+07	21642299	1.83747e+07	1.47028e+07	3.69495e+07	1.03494e+07	2.00737e+07	2.49027e+07	2.06736e+07	2.28014e+07	1.17175e+07	1.7847e+07	1.0573e+07	2.66832e+07	3.00491e+07
LPC(22:6)c	1.66028e+06	1.00168e+06	821495	2.06775e+06	1.47373e+06	705823	1.17331e+06	1.422e+06	1.43347e+06	2.09702e+06	2.92839e+06	4.74313e+06	5.79481e+06	4.1224e+06	5.90771e+06	2.09598e+06	3.83924e+06	2.30211e+06	6.43445e+06	6.73698e+06
LPC(22:6)d	1.92045e+07	1.2427e+07	1.44363e+07	1.45652e+07	5.73509e+06	7.02218e+06	9.83394e+06	1.39275e+07	1.81946e+07	6.95722e+06	1.8238e+07	2.88197e+07	2.6055e+07	3.04141e+07	2.36641e+07	9.87065e+06	2.30963e+07	1.67723e+07	3.3846e+07	2.96892e+07
LPE(16:0)	2.11678e+07	1.64359e+07	1.66559e+07	2.44815e+07	2.00392e+07	1.52749e+07	2.29545e+07	1.83999e+07	2.07487e+07	1.80631e+07	1.18258e+07	1.6342e+07	2.14475e+07	1.83462e+07	2.27983e+07	16661265	1.59334e+07	1.0587e+07	2.16148e+07	2.44355e+07
LPE(18:0)	2.21606e+07	2.37888e+07	5.8013e+06	2.43411e+07	2.03562e+07	1.86407e+07	1.47027e+07	1.35948e+07	1.55569e+07	2.74422e+07	2.30419e+07	3.25485e+07	2.70217e+07	2.52585e+07	55497214	9.35407e+06	2.42903e+07	2.43975e+07	2.93082e+07	1.88531e+07
LPE(18:1)	2.12232e+07	1.54647e+07	1.82643e+07	2.1067e+07	1.14127e+07	1.22185e+07	1.75646e+07	1.75473e+07	2.51139e+07	1.52945e+07	2.81571e+07	4.72141e+07	3.65911e+07	3.83084e+07	5.55134e+07	2.73777e+07	4.48797e+07	2.66799e+07	5.59375e+07	5.41686e+07
LPE(18:1)a	1.98791e+07	1.46275e+07	1.41854e+07	1.77976e+07	1.09381e+07	1.08588e+07	1.65849e+07	1.54453e+07	2.23978e+07	1.54446e+07	2.47062e+07	4.47596e+07	3.55128e+07	3.66786e+07	5.41025e+07	1.90811e+07	4.23828e+07	2.40815e+07	5.63445e+07	5.86951e+07
LPE(18:1)b	2.95819e+06	2.19894e+06	2.03099e+06	2.67649e+06	1.70783e+06	1.55243e+06	2.61702e+06	2.27205e+06	3.21483e+06	3.35396e+06	3.30804e+06	6.18059e+06	5.04551e+06	4.97937e+06	7.40893e+06	3.28672e+06	5.75576e+06	3.36996e+06	7.40059e+06	8.08406e+06
LPE(18:2)	6.11595e+07	5.25154e+07	3.61557e+07	5.41704e+07	3.01632e+07	3.91071e+07	4.83509e+07	5.37581e+07	5.61267e+07	2.98297e+07	7.6767e+07	1.09411e+08	7.68553e+07	7.37754e+07	1.35986e+08	7.64377e+07	1.0933e+08	7.93554e+07	1.11452e+08	9.71286e+07
LPE(20:3)	2.22025e+06	1.41189e+06	1.7554e+06	1.86976e+06	1.11907e+06	1.31182e+06	1.6335e+06	1.30496e+06	2.22176e+06	1.84563e+06	3.55226e+06	5.48014e+06	1.22132e+06	4.24623e+06	7.10533e+06	3.10279e+06	5.1414e+06	2.76621e+06	225580	5.87678e+06
LPE(20:4)a	7.47067e+07	5.29071e+07	3.5145e+07	6.14761e+07	4.18782e+07	5.12537e+07	7.67199e+07	6.73276e+07	6.31402e+07	8.05157e+07	5.88921e+07	1.00729e+08	1.09325e+08	8.98092e+07	108514293	7.81137e+07	9.1261e+07	6.06969e+07	1.21695e+08	1.29571e+08
LPE(20:4)b	7.5867e+07	5.53091e+07	4.17094e+07	6.60644e+07	3.79054e+07	5.59212e+07	7.71771e+07	6.89173e+07	7.09608e+07	7.18542e+07	6.72903e+07	9.9551e+07	1.06969e+08	7.82022e+07	1.05085e+08	8.18078e+07	9.46657e+07	6.87996e+07	1.1642e+08	1.21609e+08
LPE(20:4)c	4.54513e+06	3.08314e+06	3.41373e+06	4.99979e+06	3.501e+06	4.03328e+06	5.35921e+06	4.8898e+06	4.56875e+06	9.72356e+06	3.66055e+06	4.95333e+06	5.88366e+06	4.3479e+06	5.87874e+06	3.90894e+06	4.7885e+06	3.33505e+06	6.34583e+06	6.5015e+06
LPE(22:6)a	5.31798e+07	4.27774e+07	3.13849e+07	5.76119e+07	3.9644e+07	4.49046e+07	5.31266e+07	5.09332e+07	4.48349e+07	4.62049e+07	4.019e+07	5.16047e+07	7.13118e+07	5.26849e+07	6.44534e+07	5.00231e+07	4.89787e+07	3.66319e+07	6.3221e+07	7.51977e+07
LPE(22:6)b	3.38596e+06	2.52398e+06	2.81218e+06	4.1252e+06	3.99356e+06	2.93397e+06	3.84303e+06	3.52272e+06	3.39095e+06	9.1429e+06	2.05701e+06	3.1665e+06	3.87108e+06	2.8794e+06	3.86519e+06	2.36843e+06	2.84691e+06	1.90877e+06	4.04452e+06	4.29902e+06
LPI(20:4)a	1.74035e+06	1.30322e+06	752072	1.00402e+06	829508	1.61831e+06	1.14168e+06	1.44174e+06	991844	595464	2.75002e+06	2.35333e+06	2.87713e+06	2.71483e+06	2.29909e+06	2.47052e+06	1.9517e+06	2.68253e+06	2.94189e+06	2.40976e+06
LPI(20:4)	1.37408e+06	1.06109e+06	620071	939659	662238	1.24708e+06	921953	1.25678e+06	857617	330496	2.34569e+06	1.94531e+06	2.39296e+06	2.22794e+06	1.82331e+06	1.95496e+06	1.5254e+06	2.16806e+06	2.45914e+06	1.88939e+06
PA(49:12)a	9.76921e+06	3.75371e+07	2.73458e+07	4.26363e+07	3.16172e+07	2.46903e+07	9.79591e+06	5.16675e+07	4.48241e+07	1.7243e+07	3.67263e+07	4.59797e+07	3.68177e+07	4.13386e+07	5.98457e+07	4.08307e+07	2.99502e+07	2.46642e+07	3.07184e+07	3.99633e+07
PA(49:12)b	2.60611e+06	2.53249e+06	2.00805e+06	2.49004e+06	2.63713e+06	1.78009e+06	2.36044e+06	3.16537e+06	3.99787e+06	1.79046e+06	6.97743e+06	8.53759e+06	8.17664e+06	8.74821e+06	1.43626e+07	5.23292e+06	6.45253e+06	5.42523e+06	9.19257e+06	1.06439e+07
PC(14:0_16:0)	1.89071e+07	2.87633e+07	1.68428e+07	5.20025e+07	28594438	2.12117e+07	4.39266e+07	4.0039e+07	3.92738e+07	24989649	4.59709e+07	9.32598e+07	4.51972e+07	6.1558e+07	4.59462e+07	4.1563e+07	5.54846e+07	4.41143e+07	5.23568e+07	6.54835e+07
PC(16:0_16:0)a	71563826	6.24693e+07	3.79907e+07	6.98878e+07	6.50245e+07	5.55621e+07	7.73563e+07	9.89359e+07	5.81242e+07	1.15429e+08	2.41056e+07	1.09083e+08	1.08392e+08	1.05719e+08	1.15859e+08	9.13575e+07	9.3834e+07	6.91018e+07	9.27024e+07	124962772
PC(16:0_16:0)b	2.55878e+06	340963	158848	635127	1.20427e+07	1.04591e+07	2.35506e+06	408464	308490	822756	8.54141e+06	726901	4.59756e+06	508034	463313	416650	361357	5.69928e+07	2.59162e+06	1.06788e+06
PC(16:0_17:1)	8.77236e+06	8.09655e+06	6.36128e+06	7.8353e+06	4.86227e+06	4.4137e+06	6.49928e+06	1.04373e+07	1.19522e+07	1.21101e+07	7.805e+06	1.51767e+07	1.17514e+07	1.12457e+07	1.40098e+07	9.16272e+06	1.17918e+07	8.21323e+06	1.54983e+07	1.69916e+07
PC(16:0_18:0)a	779899	811283	545081	1.01583e+06	799290	726207	563650	1.06001e+06	968361	885271	2.55781e+06	2.33681e+06	5.44607e+06	3.32944e+06	3.06254e+06	2.42198e+06	3.08121e+06	1.96713e+06	4.62724e+06	3.76595e+06
PC(16:0_18:0)b	992493	860284	329604	372260	138209	183716	582008	157993	1.06938e+06	1.02497e+06	1.11732e+06	2.9279e+06	1.9105e+06	4.3112e+06	3.74229e+06	3.26103e+06	3.96157e+06	763924	1.25603e+06	5.41346e+06
PC(16:0_18:1)a	5.76001e+06	6.88011e+06	3.94908e+06	6.4178e+06	3.90375e+06	3.0436e+06	5.55154e+06	7.04207e+06	8.63196e+06	9.72391e+06	5.83151e+06	9.7998e+06	7.87036e+06	9.61248e+06	1.12297e+07	8.36184e+06	8.85434e+06	7.37302e+06	9.20326e+06	1.20897e+07
PC(16:0_18:1)b	4.28513e+08	522958735	3.66026e+08	1169909192	2.17344e+08	3.06429e+08	6.38354e+08	3777530420	4.76584e+08	3.76179e+08	1477348419	2576829371	1322297402	1244536904	5284736470	3484366697	6170974538	6.13139e+08	8.03452e+08	1278972173
PC(16:0_18:2)a	5.30773e+06	5.99234e+06	1.55548e+06	1.05602e+06	2.78552e+06	2.13331e+06	5.15487e+06	1.77539e+06	6.27799e+06	2.64627e+06	3.85181e+06	6.48899e+06	4.8513e+06	5.99322e+06	4.71097e+06	7.10717e+06	4.91336e+06	3.04377e+06	3.95293e+06	7.32836e+06
PC(16:0_18:2)b	1.61187e+07	1.30047e+07	8.53694e+06	1.56923e+07	2.59684e+07	1.04365e+07	2.06015e+07	1.78334e+07	1.46647e+07	1.53668e+07	1.30354e+07	2.33823e+07	2.47599e+07	2.03657e+07	2.58116e+07	1.61891e+07	1.97618e+07	1.25832e+07	1.89949e+07	3.29526e+07
PC(16:0_18:3)	3.78484e+06	3.59793e+06	1.06667e+06	7.89698e+06	1.20928e+06	1.57195e+06	5.26212e+06	4.7274e+06	5.29711e+06	7.05729e+06	1.17269e+07	3.60186e+07	1.31035e+07	1.04695e+07	1.61949e+07	6.27153e+06	1.05269e+07	9.67095e+06	1.51109e+07	1.28928e+07
PC(16:0_20:4)a	7.02758e+06	1.3432e+07	2.8332e+06	7.36882e+07	6.07739e+06	2.09267e+07	6.6327e+06	1.11371e+07	5.365e+06	9.85242e+07	3.81287e+06	8.44307e+06	1.86553e+07	7.33785e+06	5.88919e+06	5.94065e+06	6.7586e+06	5.03459e+07	1.88897e+07	9.99624e+06
PC(16:0_20:4)b	5.84899e+06	6.5729e+06	2.02466e+06	6.46377e+07	3.85579e+06	1.94593e+07	8.50479e+06	7.53994e+06	3.57495e+06	1.01934e+08	2.94333e+06	5.24031e+06	9.2626e+06	4.91229e+06	4.61999e+06	3.87765e+06	4.98361e+06	3.87889e+06	5.56212e+06	9.84221e+06
PC(16:0_20:4)c	1.05168e+07	6.45316e+06	2.36298e+06	6.34975e+07	4.94563e+06	1.94487e+07	6.71617e+06	1.01585e+07	4.52923e+06	5.71862e+06	3.317e+06	6.67382e+06	1.28432e+07	7.699e+06	5.33067e+06	5.12099e+06	5.55251e+06	8.64656e+06	1.06472e+07	1.11306e+07
PC(16:1_18:2)	1.19448e+08	1.40808e+08	7.37796e+07	2.45087e+08	153947690	131344938	1.2375e+08	1.46002e+08	1.74835e+08	5.29538e+08	690587309	1261035613	5.10561e+08	221598494	7.35135e+08	3.8693e+08	4.22813e+08	5.73138e+08	9.74437e+08	9.25496e+08
PC(16:1_20:4)	7.88997e+07	5.2499e+07	4.04401e+07	1.04407e+08	5.26868e+07	4.41934e+07	6.85183e+07	7.5898e+07	8.55611e+07	1.18608e+08	8.81859e+07	2.52402e+08	1.78415e+08	1.44442e+08	238373405	4.81037e+07	1.22453e+08	101843082	1.85373e+08	2.6548e+08
PC(16:1_22:6)	1.17041e+07	1.43413e+07	7.75565e+06	1.17642e+07	9.46408e+06	7.97613e+06	1.00022e+07	1.40209e+07	1.20103e+07	1.24397e+07	2.05024e+07	3.29626e+07	2.48814e+07	1.57103e+07	4.54049e+07	1.05987e+07	1.52719e+07	2.50426e+07	2.50936e+07	4.00324e+07
PC(18:0_18:0)	9.40872e+06	6.00414e+06	5.11613e+06	1.06959e+07	8.55941e+06	7.81782e+06	1.12314e+07	9.59014e+06	5.28977e+06	5.87077e+06	3.12128e+06	6.09704e+06	8.78389e+06	7.3742e+06	8.4186e+06	5.25878e+06	4.58194e+06	4.27336e+06	7.33067e+06	8.87354e+06
PC(18:0_18:1)a	1.26499e+06	1.15652e+06	1.14384e+06	2.92575e+06	2.64138e+06	1.19634e+06	2.6759e+06	1.74355e+06	1.67663e+06	1.16247e+06	1.92424e+06	2.55639e+06	3.4081e+06	3242288	2.15368e+06	1.53738e+06	2.23038e+06	1.53598e+06	3.30761e+06	4.8719e+06
PC(18:0_18:1)b	3415410077	2895382928	3720593445	4609849880	3266354921	2842310696	1843814485	4222714961	5909185178	1494811216	4648906028	6837515895	9462149160	11948969584	10286305993	6455695714	8933808906	4823338215	13518834020	16066443417
PC(18:0_20:2)a	2.51135e+06	1.85402e+06	1.72038e+06	2.8224e+06	97563.6	1.68014e+06	2.49092e+06	808548	3.35631e+06	1.52282e+06	3.84351e+06	4.03065e+06	1.43956e+06	4.74239e+06	4.59732e+06	3.029e+06	4.26212e+06	983322	1.48972e+06	4.91595e+06
PC(18:0_20:2)b	159267146	1.64435e+08	9.68649e+07	3.44048e+08	1.56847e+08	1.48144e+08	2.46018e+08	277534506	3.0385e+08	144219931	1.22931e+08	1.2736e+08	2.33721e+08	3.52136e+08	3.6237e+08	2.21526e+08	2.17032e+08	1.61897e+08	3.46925e+08	4.9895e+08
PC(18:0_20:3)	1498555441	1298933121	1421683365	2398457929	1596908327	1150060936	1781754180	1866622511	1544810113	1169694072	2918868455	1811068768	3466477269	3856795487	4065369818	2654698150	1259903584	2131532211	4702842904	6482063220
PC(18:0_20:4)a	9.44454e+07	4.82556e+08	8.65708e+07	1.4148e+08	1.54473e+08	9.77297e+07	1.50917e+08	1.77953e+08	8.03808e+07	3.26239e+08	8.20527e+07	1.14675e+08	1.18213e+08	1.28712e+08	9.43302e+07	2.41949e+08	1.25704e+08	1.5736e+08	1.48636e+08	6.60979e+08
PC(18:0_20:4)b	2.11545e+08	5.72216e+08	8.90264e+07	2.26029e+08	2.8875e+08	6.91256e+07	1.5419e+08	2.17415e+08	171656924	7.93964e+07	1.08935e+08	113917020	3.1799e+08	2.11849e+08	1.16327e+08	2.42385e+08	1.29402e+08	9.06008e+07	2.41272e+08	8.42466e+08
PC(18:0_22:4)	7.83639e+07	5.15851e+07	3.78469e+07	9.0472e+07	4.42396e+07	3.7279e+07	8.55346e+07	6.89478e+07	8.74908e+07	4.74606e+07	6.96748e+07	1.00299e+08	1.38212e+08	1.32549e+08	1.40242e+08	7.05476e+07	9.77064e+07	6.20859e+07	1.38565e+08	2.3832e+08
PC(18:0_22:6)	7.76522e+07	4.20498e+07	4.42785e+07	1.92104e+07	101114516	7.14994e+07	1.12764e+08	9.74076e+07	5.58951e+07	5.2529e+07	8.0566e+07	6.39075e+07	1.00274e+08	8.87455e+07	7.5936e+07	5.69562e+07	5.61606e+07	5.04125e+07	2.50586e+07	1.14373e+08
PC(18:1_20:4)a	4.98278e+08	2.16918e+08	7.51924e+07	3.37402e+08	125323505	9.07058e+07	1.99517e+08	1.94031e+08	1435779314	150432503	9.32673e+07	2.273e+08	2.67152e+08	2.40927e+08	2.86156e+08	2.92545e+08	1.78909e+08	1.38072e+08	273810512	1233713688
PC(18:1_20:4)b	4.75989e+08	3.92091e+08	1.30007e+08	5.73998e+08	1.56866e+08	2.14652e+08	3.5201e+08	4.96739e+08	1359251809	3.72729e+08	1.26732e+08	2.50556e+08	3.38363e+08	4.04336e+08	6.19863e+08	2.80149e+08	2.18296e+08	1.77246e+08	2.58634e+08	1422912150
PC(18:1_22:6)	1.23761e+08	9.03471e+08	1.27574e+08	1.63674e+08	8.32565e+07	8.37502e+07	1.66005e+08	1.02226e+08	1.39522e+08	106894416	1.54634e+08	2.76017e+08	3.04061e+08	1.98948e+08	1.60787e+08	1.49696e+08	6.84198e+07	3.40918e+08	1.33427e+08	2.58766e+08
PC(18:2_18:2)	8.89124e+07	9.08576e+07	6.27207e+07	8.1221e+07	6.30702e+07	6.30081e+07	6.34546e+07	1.2433e+08	9.92927e+07	7.99631e+07	9.49555e+07	1.51331e+08	1.26846e+08	1.1784e+08	1.75937e+08	1.21054e+08	1.25324e+08	8.63157e+07	154516523	1.33401e+08
PC(20:4_20:4)	1.03723e+07	1.24857e+06	4.32433e+06	1.06827e+07	4.02503e+06	4.20653e+06	7.0595e+06	5.0092e+06	8.23121e+06	6.60015e+06	1.07347e+07	3.31316e+07	2.05015e+07	1.53265e+07	4.02423e+07	8.52625e+06	1.20703e+07	1.34347e+07	1.29756e+07	1.92983e+07
PC(O-16:0_16:0)a	4.16962e+06	3.28743e+06	1.66601e+06	4.75377e+06	5.20737e+06	3.02716e+06	5.32913e+06	3.19072e+06	5.54717e+06	5.4867e+06	4.303e+06	6.35402e+06	6.08305e+06	7.38835e+06	8.12223e+06	8.49642e+06	7.71443e+06	3.41173e+06	4.33018e+06	8.55023e+06
PC(O-16:0_16:0)b	4.06049e+06	4.57789e+06	3.15832e+06	6.39117e+06	7.10268e+06	3.96112e+06	5.14936e+06	5.86175e+06	5.71621e+06	5.42471e+06	5.72085e+06	7.0836e+06	9.7753e+06	8.08972e+06	9.29057e+06	8.79303e+06	7.9509e+06	5.20109e+06	9.12228e+06	9.69842e+06
PC(O-16:0_20:4)	1.04011e+07	1.08658e+07	6.28138e+06	1.45075e+07	1.25281e+07	9.66406e+06	1.38754e+07	1.33299e+07	1.00867e+07	9.95942e+06	7.1364e+06	1.35877e+07	1.48971e+07	12638458	1.58413e+07	1.45786e+07	1.59158e+07	8.24172e+06	1.31429e+07	1.64133e+07
PC(O-18:0_18:2)a	4.62005e+06	3.56154e+06	1.31969e+06	3.48032e+06	4.97511e+06	2.29556e+06	5.54642e+06	2.31098e+06	7.39423e+06	5.41059e+06	2.12622e+06	8.05923e+06	2.36066e+06	5.03957e+06	7.50799e+06	4.81223e+06	4.64279e+06	1.85915e+06	2.16079e+06	6.6732e+06
PC(O-18:0_18:2)b	2.30061e+07	3.38405e+07	2.67269e+07	5.91844e+07	7.97786e+07	3.49345e+07	5.91298e+07	4.19485e+07	6.40111e+07	2.72765e+07	2.37708e+07	2.16234e+07	2.39596e+07	4.23903e+07	6.17357e+07	3.97964e+07	2.4206e+07	3.09351e+07	1.91148e+07	8.00088e+07
PC(O-18:0_20:4)	7.44283e+07	6.02612e+07	3.93878e+07	9.62877e+07	1.17192e+08	5.57187e+07	7.22969e+07	5.87487e+07	3.79124e+07	5.58867e+07	3.77729e+07	6.27847e+07	8.02277e+07	3.75551e+07	9.05714e+07	5.744e+07	4.35199e+07	4.52617e+07	7.64557e+07	1.17984e+08
PC(O-18:1_16:0)	1.80954e+07	1.64203e+07	1.2416e+07	2.4206e+07	2.59044e+07	1.5519e+07	2.07628e+07	1.8119e+07	2.32046e+07	1.70707e+07	2.58703e+07	4618.13	5.59742e+07	4.54986e+07	4.64874e+07	4.17285e+07	4.81348e+07	3.02674e+07	6.27437e+07	6.59865e+07
PC(O-18:1_20:4)	2.91388e+07	2.60005e+07	1.70482e+07	2.99032e+07	5.49987e+07	6.09931e+06	4.035e+07	4.02176e+07	2.41034e+07	1.45237e+07	7.84573e+06	2.45817e+07	2.96348e+07	3.04663e+07	1.3452e+07	1.81111e+07	2.52115e+07	1.73477e+07	3.1174e+07	4.94653e+07
PE(16:0_22:6)	2.74415e+07	4.01318e+07	3.36146e+07	6.77211e+07	58835943	2.9017e+07	4.07551e+07	3.23201e+07	2.43005e+07	1.13663e+08	2.81618e+07	3.59673e+07	2.0952e+07	2.16086e+07	2.87603e+07	1.97156e+07	1.84817e+07	7.67115e+06	1.76967e+07	1.50955e+07
PE(18:0_18:2)a	2.46513e+06	3.21696e+06	1.86134e+07	7.75525e+06	1.34136e+07	4.59967e+06	2.66361e+06	1.59834e+07	4.09221e+06	3.78287e+06	1.1934e+07	3.23749e+06	9.86767e+06	2.83648e+06	6.41263e+06	1.95311e+06	3.48077e+06	1.4735e+07	1.74752e+07	3.82458e+06
PE(18:0_18:2)b	9.06642e+06	4.06011e+06	1.49832e+06	1.81133e+07	1.45345e+07	9.1549e+06	9.13293e+06	2.41324e+07	1.58954e+07	1.20954e+07	1.20913e+07	1.46948e+07	1.33977e+07	9.04563e+06	2.08995e+07	8.60048e+06	1.21542e+07	1.54514e+07	1.40175e+06	1.40306e+07
PE(18:0_18:2)c	7.11169e+06	8.13942e+06	1.35989e+06	1.13391e+06	1.01476e+06	905245	7.57186e+06	1.53372e+06	1.10976e+07	1.02008e+07	1.07485e+06	1.21639e+07	886964	6.5215e+06	1.67658e+07	7.01526e+06	8.57092e+06	1.23445e+06	1.34752e+06	1.22511e+07
PE(18:0_20:4)	6.62184e+06	3.95814e+07	2.05023e+07	6.55278e+07	7.33257e+07	4.69709e+07	8.26861e+07	3.27744e+07	6.90801e+07	9.94027e+07	3.42041e+07	3.60783e+07	3.84951e+07	4.10341e+07	5.40685e+07	2.30961e+07	3.60039e+07	2.05102e+07	4.21448e+07	6.20243e+07
PE(18:1_20:4)a	3.95176e+06	9.25539e+06	1.12724e+07	7.60142e+06	6.54506e+06	7.99082e+06	8.20228e+06	1.16191e+07	1.12623e+07	2.72292e+07	2.53573e+06	1.95678e+06	2.4934e+06	4.20934e+06	448924	3.83352e+06	3.30843e+06	2.70791e+06	3.18643e+06	5.21194e+06
PE(18:1_20:4)b	1.72025e+06	3.31127e+06	7.09919e+06	2.2409e+07	3.59586e+06	4.08443e+06	1.39115e+07	1.41472e+07	2.55691e+07	1.24689e+07	2.86056e+06	1.07222e+06	878723	1.23569e+06	1.27582e+07	983365	1.20989e+06	2.49903e+06	1.21121e+06	1.565e+06
PE(22:5_18:2)a	1.63563e+06	2.3297e+06	2.79425e+06	2.34618e+06	2.31374e+06	2.10556e+06	2.0494e+06	2.56505e+06	2.68659e+06	1.0903e+07	645374	1.26403e+06	1.16014e+06	1.02016e+06	1.59655e+06	714850	804399	1.07874e+06	852335	1.95573e+06
PE(22:5_18:2)b	215105	185575	118919	217727	244944	164554	258527	312935	201226	267477	146641	234404	264584	193817	231233	158557	180089	129363	249316	279897
PE(O-18:0_18:1)a	3.90819e+06	2.87893e+06	763925	2.09994e+06	2.57007e+06	1.4346e+06	5.40441e+06	1.27264e+06	6.18852e+06	3.50826e+06	1.83438e+06	6.52295e+06	2.11309e+06	6.11662e+06	7.97516e+06	5.01299e+06	4.23178e+06	1.44604e+06	2.02152e+06	9.05297e+06
PE(O-18:0_18:1)b	7.9691e+06	5.7227e+06	5.20271e+06	9.40717e+06	1.29807e+07	6.63627e+06	1.21172e+07	7.97338e+06	1.00914e+07	5.46252e+06	8.35723e+06	1.27745e+07	1.23273e+07	1.34102e+07	1.96241e+07	7.46858e+06	1.03239e+07	9.10874e+06	1.62226e+07	2.28681e+07
PE(O-18:0_18:2)	4.57681e+08	2.53738e+08	2.05666e+08	4.71988e+08	421976519	3.37045e+08	5.47489e+08	5.17021e+08	3.53266e+08	3.61592e+08	2.44955e+08	4.23896e+08	6.17566e+08	5.67491e+08	4.30857e+08	3.11604e+08	3.98016e+08	3.40129e+08	5.44077e+08	7.38442e+08
PE(O-18:0_20:4)a	1.77667e+07	1.41722e+07	925108	2.98216e+06	3.0732e+06	2.3796e+06	2.26618e+07	2.23551e+06	1.96517e+07	1.66842e+07	902504	1.99357e+07	3.24491e+06	2.28601e+07	2.7142e+07	1.64994e+07	2.10435e+07	1.79432e+06	1.97372e+06	2.88794e+07
PE(O-18:0_20:4)b	1.19e+07	1.08865e+07	9.3179e+06	2.0413e+07	2.68188e+07	1.80479e+07	8.33992e+06	2.75352e+07	1.92133e+07	9.76309e+06	1.22253e+07	5.19729e+06	2.55468e+07	1.4662e+07	1.58095e+07	9.02361e+06	1.46559e+07	1.62758e+07	2.24601e+07	2.02911e+06
PE(O-18:0_20:4)c	4.32795e+07	3.09997e+07	1.89799e+07	4.566e+07	5.21719e+07	3.1837e+07	5.5842e+07	5.54319e+07	2.29619e+07	3.74348e+07	2.56929e+07	6.14297e+07	6.4159e+07	6.42283e+07	5.7813e+07	3.20836e+07	4.76515e+07	3.67462e+07	5.20463e+07	8.97908e+07
PE(O-18:0_22:5)a	2.70011e+06	2.61599e+06	2.70149e+06	3.29489e+06	3.11387e+06	2.59654e+06	3.0944e+06	3.63406e+06	4.48664e+06	1.96836e+06	2.23057e+06	2.79171e+06	3.05751e+06	2.27929e+06	3.23878e+06	2.48987e+06	2.44246e+06	2.51995e+06	3.20231e+06	3.2008e+06
PE(O-18:0_22:5)b	14619.8	13146.9	1.75555e+06	2.8412e+06	2.75797e+06	2.06127e+06	11062.1	3.44228e+06	33536.9	10339.8	1.34685e+06	15545.6	2.3711e+06	22282.8	36722.3	10286.6	19890.8	1.64964e+06	2.46931e+06	38712.4
PE(O-18:0_22:5)c	5941521	5.12708e+06	4.05847e+06	6.51705e+06	6.60967e+06	4.74025e+06	8.18783e+06	6.55631e+06	8.2869e+06	4.29632e+06	3.66285e+06	8.11597e+06	7.48923e+06	6.2224e+06	9.33957e+06	4.63009e+06	5.15647e+06	3.84504e+06	6.65651e+06	1.04378e+07
PE(O-18:0_22:6)a	1.42475e+07	6.96484e+06	1.8176e+07	3.59468e+07	5.07977e+07	3.11637e+07	1.80603e+07	4.41489e+07	9.5898e+06	1.09881e+07	1.17035e+07	7.58536e+06	1.89364e+07	3.05364e+06	6.3289e+06	5.40133e+06	3.50399e+06	1.48095e+07	1.62869e+07	9.39676e+06
PE(O-18:0_22:6)b	8.45889e+07	6.57735e+07	4.67662e+07	9.27934e+07	1.35568e+08	6.60099e+07	1.10864e+08	9.8025e+07	9.50531e+07	6.99338e+07	2.97076e+07	4.89762e+07	5.25813e+07	4.11955e+07	6.62102e+07	4.08692e+07	4.69006e+07	3.94597e+07	4.04627e+07	6.84112e+07
PE(O-18:1_20:4)a	1.224e+07	1.12052e+07	1.98307e+07	4.36282e+07	4.82066e+07	3.70258e+07	1.2802e+07	9.40446e+07	1.89162e+07	1.07479e+07	2.34204e+07	8.59832e+06	4.35341e+07	1.42978e+07	9.84688e+06	6.70654e+06	1.00222e+07	2.36074e+07	3.02516e+07	1.13874e+07
PE(O-18:1_20:4)b	2.55543e+07	2.06633e+07	5.49608e+06	4.13867e+07	4.88756e+07	3.37923e+07	1.68616e+07	2.9213e+07	2.84502e+07	2.15715e+07	1.92208e+07	1.77688e+07	3.31324e+07	2.49319e+07	2.02671e+07	1.51185e+07	1.65155e+07	1.6641e+07	1.28363e+07	2.58094e+07
PE(O-18:1_22:6)a	8.95241e+06	7.90982e+06	2.37544e+07	3.72633e+07	4.58053e+07	2.61924e+07	7.59238e+06	5.80484e+07	1.04084e+07	7.55942e+06	1.10561e+07	4.51553e+06	2.07813e+07	6.06657e+06	6.84811e+06	4.05299e+06	4.68392e+06	1.30781e+07	1.94888e+07	5.88132e+06
PE(O-18:1_22:6)b	3.21966e+06	2.1409e+06	224911	1.40841e+06	1.64618e+06	1.01719e+06	2.14989e+06	885800	5.28049e+06	2.40201e+06	414788	1.04937e+06	523250	1.71974e+06	2.11009e+06	1.19066e+06	1.44046e+06	288430	332937	1.16016e+06
PE(P-18:0_18:1)	4.57664e+06	3.54057e+06	3.28854e+06	5.29883e+06	6.58083e+06	3.64541e+06	6.09478e+06	5.50379e+06	5.88289e+06	6.134e+06	4.54296e+06	6.27868e+06	6.61739e+06	8.19233e+06	8.61299e+06	3.43202e+06	4.85717e+06	4.04624e+06	8.85516e+06	1.3879e+07
PE(P-18:0_18:2)	1.52761e+07	1.28585e+07	1.01352e+07	1.64854e+07	1.58341e+07	1.10105e+07	1.54536e+07	1.6981e+07	1.46611e+07	1.31437e+07	1.30687e+07	1.68797e+07	1.79231e+07	1.71478e+07	2.08968e+07	9.25309e+06	1.03517e+07	8.8696e+06	1.71726e+07	2.65636e+07
PE(P-18:0_20:4)	6.49949e+07	5.87244e+07	3.34964e+07	7.86981e+07	9.64524e+07	6.26167e+07	8.51078e+07	8.50379e+07	5.66252e+07	6.27415e+07	1.77768e+07	5.37279e+07	6.82213e+07	6.64017e+07	6.23715e+07	3.96687e+07	2.69193e+07	3.32428e+07	5.57145e+07	8.69155e+07
PE(P-18:0_22:4)	7.76745e+06	6.56811e+06	5.96476e+06	9.10346e+06	8.30629e+06	5.41696e+06	1.06047e+07	1.00681e+07	9.22996e+06	1.20856e+07	5.15691e+06	8.71325e+06	1.01273e+07	8.19909e+06	9.89813e+06	4.97051e+06	7.85166e+06	6.86661e+06	9.29449e+06	1.28709e+07
PE(P-18:1_20:4)	9.96008e+06	1.07827e+07	6.45025e+06	1.28481e+07	1.51905e+07	1.0638e+07	1.79999e+07	1.48379e+07	1.17507e+07	1.77589e+07	1.61647e+07	9.82999e+06	1.67717e+07	1.66623e+07	1.08091e+07	9.06454e+06	1.15446e+07	3.20456e+06	1.36454e+07	7.5388e+06
PFAA(16:0)	1.21947e+07	1.45612e+07	5.98547e+06	1.03881e+07	1.04956e+07	1.87626e+07	1.60821e+07	1.37548e+07	8.90266e+06	1.52888e+07	4.50905e+07	5.26924e+07	1.02038e+07	1.24252e+07	4.13347e+07	9.646e+06	1.19844e+07	3.17777e+07	1.31735e+07	2.48585e+07
PFAA(18:0)	8.36881e+06	8.90448e+06	4.55274e+06	7.99589e+06	2.21368e+06	6.85575e+06	7.10581e+06	7.62134e+06	7.62636e+06	5.29989e+06	2.0361e+07	3.40581e+07	1.02729e+07	1.22517e+07	3.15365e+07	7.42579e+06	8.99463e+06	1.96943e+07	1.34267e+07	1.7322e+07
PFAA(18:2)	1.40812e+06	3.59329e+06	1.15901e+06	1.25243e+06	1.85298e+06	2.61861e+06	6.8403e+06	654477	1.9292e+06	2.12117e+06	5.91304e+06	2.25458e+06	1.90442e+06	2.32209e+06	2.22023e+06	2.61598e+06	1.38604e+06	2.935e+06	3.58711e+06	4.95509e+06
PG(22:0_19:0)a	7.83072e+06	5.43822e+06	4.72619e+06	9.07112e+06	8.99494e+06	5.81635e+06	8.69613e+06	8.58629e+06	8.53656e+06	7.29347e+06	7.4385e+06	9.63016e+06	1.1276e+07	1.22904e+07	1.05453e+07	9.96164e+06	9.48201e+06	7.8663e+06	1.22355e+07	1.31365e+07
PG(22:0_19:0)b	87022.5	4.96567e+06	4.93629e+06	9.30551e+06	8.97226e+06	5.42258e+06	8.39549e+06	7.94134e+06	7920822	7.10745e+06	7.04714e+06	1.02696e+07	1.27322e+07	1.18494e+07	1.18876e+07	139871	9.11054e+06	7.64492e+06	1.34173e+07	851881
PI(16:0_18:2)a	1.49019e+07	1.44155e+07	7.93235e+06	1.32856e+07	1.4949e+07	1.01532e+07	1.65666e+07	1.74352e+07	1.55515e+07	9.2421e+06	1.84816e+07	2.63365e+07	2.41679e+07	2.1157e+07	1.2404e+07	2.7755e+07	1.81801e+07	1.47083e+07	2.09172e+07	2.5084e+07
PI(16:0_18:2)b	432930	375556	472666	311995	282914	335092	381363	511598	489985	1.40945e+06	386067	897950	668447	698215	847345	595976	529700	601872	579692	773926
PI(16:0_20:4)a	8.03879e+06	6.07742e+06	3.3184e+06	1.07198e+07	6.89864e+06	4.61063e+06	5.83587e+06	5.70607e+06	8.99251e+06	6.63562e+06	1.43879e+07	2.12308e+07	1.90618e+07	1.76681e+07	3.11199e+07	1.32122e+07	9.89839e+06	1.22958e+07	1.41211e+07	2.71561e+07
PI(16:0_20:4)b	9.11142e+06	5.60698e+06	3.30709e+06	1.04679e+07	6.63988e+06	4.36194e+06	6.42053e+06	6.09214e+06	8.69526e+06	7.73182e+06	1.58138e+07	2.27167e+07	1.58474e+07	1.54752e+07	3.10258e+07	1.16395e+07	6.03847e+06	1.36382e+07	1.22137e+07	2.09411e+07
PI(18:0_18:2)	6.40872e+06	6.14257e+06	3.95581e+06	8.68479e+06	5.98344e+06	4.16684e+06	6.71648e+06	6.22268e+06	5.53637e+06	2.58642e+06	8.64292e+06	1.1314e+07	7.64279e+06	8.75372e+06	2.004e+07	5.78155e+06	5.3724e+06	5.88419e+06	6.5372e+06	9.86552e+06
PI(18:0_20:3)	3.10904e+06	2.76142e+06	2.24011e+06	4.32644e+06	2.80198e+06	1.68187e+06	2.58872e+06	2.57868e+06	4.20811e+06	1.72741e+06	9.47536e+06	1.17988e+07	8.24856e+06	9.83305e+06	7.82931e+06	2.82027e+06	5.24766e+06	2.97763e+06	1.13997e+07	1.5406e+07
PI(18:1_20:4)	5.34672e+06	3.48643e+06	2.66722e+06	5.89364e+06	2.72713e+06	2.26824e+06	3.25249e+06	3.46035e+06	7.0311e+06	4.06258e+06	1.4581e+07	2.14752e+07	1.58844e+07	1.38508e+07	4.08612e+07	8.86498e+06	8.79039e+06	1.1844e+07	1.19438e+07	2.68321e+07
PI(18:2_16:0)	2.30807e+06	2.09053e+06	1.234e+06	2.60299e+06	2.54791e+06	1.63578e+06	2.20449e+06	1.81588e+06	2.26e+06	2.12879e+06	4.6402e+06	5.31906e+06	3.19671e+06	3.68562e+06	9.29256e+06	3.37522e+06	2.73938e+06	3.24575e+06	3.01369e+06	4.43613e+06
PS(20:4_18:0)	1.97103e+06	2.48161e+06	2.31167e+06	1.53318e+06	1.68847e+06	2.86062e+06	2.59306e+06	2.80988e+06	2.01531e+06	9.22459e+06	1.65623e+06	3.05441e+06	1.37338e+06	1.67916e+06	2.20502e+06	825265	1.64806e+06	3.61864e+06	1.3774e+06	1.17845e+06
PS(20:4_20:4)	1.45187e+06	1.80233e+06	2.33569e+06	677966	658708	2.9927e+06	2.01766e+06	1.6465e+06	1.04118e+06	1.57631e+07	1.0313e+06	1.90512e+06	570545	1.20865e+06	484757	329197	878674	2.70943e+06	599865	168852
SM(d18:1_20:0)a	9.41541e+06	3.35625e+06	4.81563e+06	1.169e+07	1.12111e+07	7.49667e+06	1.1975e+07	9.34246e+06	9.40726e+06	1.03133e+07	1.04518e+07	1.47778e+07	1.56631e+07	1.40627e+07	1.57295e+07	1.22467e+07	1.01733e+07	1.06967e+07	1.2283e+07	1.81084e+07
SM(d18:1_20:0)b	5.10741e+07	3.04913e+07	1.56881e+07	5.70325e+07	5.48053e+07	1.43862e+07	6.37472e+07	4.62997e+07	4.39921e+07	4.28049e+07	4.55313e+07	6.50377e+07	1.01298e+08	4.40304e+07	9.41599e+07	5.22912e+07	4.89066e+07	2.10621e+07	7.91225e+07	1.12829e+08
SM(d18:1_22:0)c	4.07133e+07	2.37482e+07	2.56793e+07	5.04956e+07	3.8629e+07	2.17008e+07	4.62422e+07	3.00816e+07	3.98657e+07	4.35893e+07	4.20127e+07	6.11117e+07	7.89671e+07	5.65325e+07	8.50971e+07	5.25132e+07	4.09562e+07	4.31475e+07	7.38987e+07	9.4345e+07
SM(d18:1_22:0)d	1.54225e+08	1.03809e+08	8.72418e+07	2.00472e+08	1.55568e+08	1.02115e+08	1.92527e+08	1.36498e+08	145502968	1.42754e+08	9.91787e+07	1.45395e+08	1.55115e+08	1.30272e+08	3.83417e+08	1.79594e+08	1.79063e+08	1.89074e+08	3.39825e+08	416964099
SM(d18:1_23:0)a	2.29475e+07	1.60974e+07	1.58886e+07	2.50237e+07	2.28306e+07	1.60655e+07	2.65124e+07	2.06278e+07	2.44093e+07	2.03415e+07	2.3247e+07	3.55757e+07	4.04594e+07	3.28199e+07	3.88672e+07	2.43094e+07	2.21716e+07	2.36488e+07	3.66801e+07	4.97368e+07
SM(d18:1_23:0)b	7.54368e+07	5.43155e+07	4.80317e+07	8.83364e+07	8.56635e+07	6.0613e+07	1.00145e+08	7.47944e+07	7.5998e+07	6.08871e+07	8.1628e+07	1.21622e+08	204870136	1.39251e+08	1.84673e+08	7.71747e+07	4.93735e+07	8.62291e+07	1.72922e+08	2.67038e+08
SM(d18:1_24:0)a	3.51678e+07	2.48318e+07	2.45629e+07	3.91372e+07	3.55074e+07	2.5004e+07	3.78578e+07	3.07309e+07	3.48461e+07	4.43902e+07	3.93587e+07	6.10955e+07	5.9698e+07	5.35683e+07	6.82755e+07	4.53979e+07	3.95258e+07	4.08608e+07	6.01215e+07	6.81755e+07
SM(d18:1_24:0)b	1.20611e+08	8.9711e+07	7.94482e+07	1.41617e+08	1.32764e+08	3.97348e+07	1.47169e+08	1.13673e+08	4.29496e+07	1.03978e+08	6.53211e+07	2.10405e+08	2.7602e+08	2.06353e+08	2.88988e+08	1.45984e+08	1.46348e+08	1.58352e+08	2.33766e+08	3.12955e+08
TAG(12:0_18:2_18:2)	7.448e+06	2.06481e+07	7.76309e+06	8.61035e+06	8.17525e+06	7.18184e+06	8.43278e+06	8.24173e+06	1.05803e+07	2.60465e+06	6.53094e+06	6.22438e+06	5.26679e+06	8.32463e+06	1.2833e+07	5.53158e+06	4.08987e+06	9.25981e+06	7.74317e+06	1.96916e+06
TAG(14:0_16:0_18:0)	2.1313e+08	1.58028e+08	1.46316e+08	1.34721e+08	9.50636e+07	1.09087e+08	5.33745e+07	158529406	1.53986e+08	5.54545e+07	4.02986e+08	2.33994e+08	2.42911e+08	476783961	2.00636e+08	1.11409e+08	1.88501e+08	2.65434e+08	1.72495e+08	4.59643e+08
TAG(14:0_16:0_18:1)	3.84044e+08	3.82274e+08	4.83906e+08	2.84315e+08	1.90397e+08	2.08681e+08	1.88379e+08	3.66235e+08	5.89116e+08	1.59751e+08	3.32055e+08	3.66684e+08	2.14314e+08	3.54963e+08	4.0645e+08	1.28222e+08	4.41272e+08	3.20525e+08	3.57173e+08	262677554
TAG(14:0_16:1_18:2)	1.6084e+07	2.48893e+07	2.36909e+07	2.33124e+07	1.26892e+07	1.82193e+07	1.08085e+07	1.34931e+07	3.04507e+07	1.29961e+07	1.0292e+07	1.27844e+07	6.29541e+06	1.19492e+07	2.01843e+07	4.85111e+06	1.29582e+07	1.01984e+07	1.40463e+07	8.63872e+06
TAG(14:0_16:1_20:4)	9.38038e+06	1.47366e+07	6.59075e+06	8.41231e+06	7.91377e+06	6.44187e+06	7.79837e+06	7.57772e+06	1.54004e+07	2.72712e+06	4.90172e+06	6.0298e+06	3.14272e+06	6.27106e+06	1.04547e+07	3.81306e+06	6.98234e+06	5.24608e+06	6.90168e+06	4.67576e+06
TAG(15:0_18:2_18:2)	2.95396e+07	4.78125e+07	2.04574e+07	3.14771e+07	19357516	1.72816e+07	2.72324e+07	2.57059e+07	5.04792e+07	1.24186e+07	9.41897e+06	3.34429e+06	6.01423e+06	1.76322e+07	2.87329e+07	6.02673e+06	2.07614e+07	1.23651e+07	1.51254e+07	9.40415e+06
TAG(16:0_16:0_18:0)	1.62562e+08	1.27506e+08	8.92979e+07	3.48497e+07	9.00809e+07	8.03199e+07	9.66208e+07	1.28798e+08	109921359	5.15734e+07	1.30532e+08	8.60265e+07	4.70399e+07	173284589	7.71695e+07	4.15005e+07	5.63562e+07	1.90609e+07	7.35969e+07	1.5924e+08
TAG(16:0_16:0_18:1)	1876029572	1910815990	1899036674	1432882175	5.18065e+08	8.00064e+08	1165999086	1694195447	2495821036	5.88723e+08	2974407105	2696675628	1489895832	2801404966	2784340698	1062931380	4519531910	3349733960	2908519619	2052849133
TAG(16:0_16:0_22:6)	3.66307e+07	4.85153e+07	1.40284e+07	4.58355e+07	4.68614e+07	2.81695e+07	4.02398e+07	3.53584e+07	4.46056e+07	1.84491e+07	3.1827e+07	2.97957e+07	2.33994e+07	3.12422e+07	5.39907e+07	1.08809e+07	5.48614e+07	3.57887e+07	3.93113e+07	2.99595e+07
TAG(16:0_16:1_18:1)a	1347166748	1780292985	1098920351	1108298609	8.93777e+08	6.32111e+08	6.14274e+08	1210167870	2158015866	4.26296e+08	1487173571	9.10954e+08	7.98451e+08	1755426321	2322824844	5.35103e+08	2456044523	1727460792	1573177311	1039714571
TAG(16:0_16:1_18:1)b	1.86177e+08	2.01825e+08	4.49301e+08	1.11851e+08	6.65797e+07	6.51178e+07	1.38381e+08	2.94325e+08	7.22307e+08	1.08597e+08	3.13214e+07	1.62222e+08	9.33637e+07	2.65279e+08	3.90544e+08	122875115	3.10773e+08	6.2014e+07	1.97647e+08	1.81895e+08
TAG(16:0_16:1_18:2)	7.30944e+08	1468270182	6.72825e+08	7.67439e+08	6.83546e+08	6.33824e+08	5.76853e+08	6.24035e+08	1471883663	3.75742e+08	5.17401e+08	5.80565e+08	3.73847e+08	5.14658e+08	1193008154	2.73753e+08	5.38226e+08	1.98488e+08	6.35705e+08	4.18366e+08
TAG(16:0_17:0_18:1)	6.45157e+07	5.04703e+07	4.73636e+07	4.30099e+07	3.29256e+07	2.92747e+07	4.16576e+07	2.41675e+07	9.51939e+07	2.12909e+07	3.80129e+07	3.67043e+07	2.54398e+07	3.62269e+07	4.93372e+07	1.63801e+07	5.30002e+07	4.2069e+07	3.6327e+07	3.29429e+07
TAG(16:0_17:1_18:1)	4.66567e+07	5.69098e+07	6.19647e+07	4.06593e+07	2.53843e+07	3.36462e+07	2.56291e+07	4.92197e+07	5.47626e+07	2.34803e+07	2.30392e+07	1.73253e+07	1.26713e+07	2.16385e+07	3.76262e+07	1.2506e+07	2.02156e+07	1.73756e+07	2.59092e+07	1.88294e+07
TAG(16:0_17:1_18:2)	7.56691e+07	1.4053e+08	5.62062e+07	1.00256e+08	6.09531e+07	6.62961e+07	7.85403e+07	7.73391e+07	1.41863e+08	4.30648e+07	5.04639e+07	3.08226e+07	2.61885e+07	4.54463e+07	6.02239e+07	1.99316e+07	5.4713e+07	4.67835e+07	5.13445e+07	2.82995e+07
TAG(16:0_18:0_18:1)	1012874291	9.34231e+08	5.88254e+08	7.16483e+08	5.05014e+08	4.92967e+08	7.21848e+08	8.62524e+08	1343450847	3.30496e+08	8.65695e+08	4.74236e+08	4.5837e+08	1001334147	1380694239	2.39151e+08	6.75776e+08	1026656130	8.78808e+08	6.38325e+08
TAG(16:0_18:0_18:2)	9.79117e+08	1476856011	1946257368	9.92244e+08	5.90986e+08	6.43466e+08	7.25902e+08	7.88109e+08	1491082736	7.64299e+08	7.98228e+08	8.87688e+08	4.59605e+08	9.21303e+08	1066101655	5.1621e+08	6.74172e+08	5.60849e+08	1114301831	6.92741e+08
TAG(16:0_18:1_18:1)	4.33781e+08	5.11498e+08	6.3349e+08	5.35339e+08	2.92843e+08	4.61535e+08	3.17331e+08	520632018	6.83601e+08	2.88668e+08	115155570	3.39312e+08	3.27016e+08	4.23783e+08	3.89466e+08	2.92588e+08	442739719	2.91636e+08	4.33681e+08	3.70315e+08
TAG(16:0_18:1_18:2)a	4369867283	7605428696	2728393972	5361899638	5224991351	4912338797	4519649069	4470118265	7523988731	2683577951	5219285480	3593797924	2485521310	5168247857	7601443657	2172599817	5309926938	4278906437	5026945737	1840502132
TAG(16:0_18:1_18:2)b	4.57344e+08	9.1718e+08	6.27059e+08	6.35617e+08	4.19391e+08	3.8254e+08	4.65245e+08	7.5042e+08	1741443606	4.64364e+08	4.39495e+08	6.8817e+08	4.11291e+08	4.43588e+08	1318594784	3.6747e+08	7.27797e+08	5.856e+08	7.26594e+08	6.01786e+08
TAG(16:0_18:1_22:4)	6.18342e+07	7.07169e+07	4.31795e+07	8.79658e+07	5.21981e+07	5.68401e+07	6.30892e+07	7.94605e+07	8.73771e+07	3.72782e+07	4.02388e+07	2.71214e+07	2.65093e+07	4.70789e+07	5.14258e+07	2.27689e+07	4.04358e+07	2.8321e+07	5.99652e+07	4.32608e+07
TAG(16:0_18:1_22:5)	9.88476e+07	2.394e+08	4.82319e+07	3.06705e+07	207002107	1.46442e+08	1.69972e+08	129276896	1.39273e+08	1.055e+08	1.12613e+08	8.18221e+07	7.89381e+07	1.07215e+08	1.92493e+08	5.41656e+07	1.51885e+08	1.25496e+08	1.19717e+08	9.43175e+07
TAG(16:0_18:1_24:1)	9.55321e+06	1.12982e+07	8.71876e+06	9.67914e+06	8.19559e+06	5.12799e+06	1.45978e+07	8.32674e+06	1.52189e+07	3.8124e+06	1.45856e+07	1.50279e+07	1.59214e+07	2.07368e+07	2.02501e+07	7.49162e+06	2.63462e+07	1.8537e+07	1.55118e+07	1.28527e+07
TAG(16:0_18:1_24:5)	1.40695e+07	1.68445e+07	7.85794e+06	1.92013e+07	1.38263e+07	1.41018e+07	1.17965e+07	2.14216e+07	1.56381e+07	9.41277e+06	9.93267e+06	6.10684e+06	8.31453e+06	1.08976e+07	1.05765e+07	5.97017e+06	1.00348e+07	7.28556e+06	15070452	1.0953e+07
TAG(16:0_18:2_18:2)	1859044308	3981003988	537024037	1903451226	1692416966	1796283931	2379083316	1353059748	2504846618	4.13719e+08	1212480271	8.45524e+08	5.58861e+08	6.78843e+08	2660306199	1.52832e+08	1847302851	1202317147	1.89724e+08	205829509
TAG(16:0_18:2_18:3)a	3.40039e+07	7.11844e+07	1.45744e+07	6.03899e+07	1.04878e+07	5.16275e+07	2.72547e+07	3.10012e+07	7.98959e+07	8.41719e+06	2.9527e+07	2.35697e+07	8.89823e+06	2.13895e+07	5.79329e+07	9.42085e+06	3.6613e+07	1.9663e+07	1.54996e+07	1.31487e+07
TAG(16:0_18:2_18:3)b	1.95744e+07	3.06183e+07	1.32676e+07	2.24319e+07	1.74646e+07	1.73414e+07	1.76506e+07	1.83202e+07	3.21842e+07	6.8121e+06	1.05195e+07	8.71171e+06	6.08288e+06	1.14646e+07	2.08892e+07	5.5912e+06	2.86461e+07	8.80666e+06	1.5025e+07	8.65702e+06
TAG(16:0_18:2_20:4)	6.80645e+07	7.80724e+07	1.73838e+07	3.72536e+07	8.82587e+07	7.51298e+07	8.54623e+07	7.04812e+07	8.09029e+07	7.26437e+07	3.96958e+07	2.80313e+07	2.18991e+07	7.13792e+07	6.65873e+07	1.5664e+07	4.49531e+07	5.79702e+07	5.35065e+07	2.79899e+07
TAG(16:0_18:2_22:6)	1.86625e+07	4.61054e+07	1.14231e+07	4.73452e+07	4.74826e+07	4.61659e+07	5.40258e+07	2.39422e+07	1.98702e+07	2.63493e+07	1.2608e+07	9.90314e+06	1.83619e+07	2.21518e+07	2.44018e+07	9.42994e+06	1.65776e+07	1.65687e+07	1.53159e+07	2.26729e+07
TAG(16:0_18:3_18:3)	1.27256e+07	2.02812e+07	6.76539e+06	1.34597e+07	1.19122e+07	1.00516e+07	1.22037e+07	1.02873e+07	1.89283e+07	4.49906e+06	7.42113e+06	4.9748e+06	4.64457e+06	8.13526e+06	1.69533e+07	4.34942e+06	6.35433e+06	8.39823e+06	8.52596e+06	6.73781e+06
TAG(16:0_20:0_18:1)	1.13026e+08	1.0381e+08	6.54521e+07	9.40502e+07	7.85522e+07	3.93697e+07	9.56472e+07	8.84983e+07	1.7396e+08	3.84687e+07	1.03968e+08	1.03583e+08	6.15142e+07	9.45984e+07	1.81115e+08	3.23889e+07	1.89805e+08	1.6265e+07	1.10108e+08	7.90309e+07
TAG(16:0_20:4_22:6)	6.60833e+06	9.41498e+06	1.96495e+06	1.45153e+07	1.69701e+07	1.12229e+07	1.4566e+07	8.39231e+06	6.78672e+06	7.49778e+06	3.04073e+06	2.89826e+06	4.09146e+06	3.74373e+06	5.48052e+06	1.62728e+06	4.06691e+06	3.84422e+06	5.1915e+06	4.49206e+06
TAG(16:1_17:0_18:0)	5.69559e+07	6.68829e+07	6.18297e+07	4.33031e+07	2.60948e+07	27760727	3.30287e+07	4.34055e+07	1.10191e+08	2.28149e+07	2.32537e+07	2.88914e+07	1.97361e+07	3.44556e+07	4.26512e+07	2.01096e+07	4.88734e+07	2.79749e+07	3.24821e+07	2.77211e+07
TAG(16:1_17:0_18:1)	3.6572e+07	3.63004e+07	6.41994e+07	3.22832e+07	2.35634e+07	2.74369e+07	2.55396e+07	3.22637e+07	6.21447e+07	2.10073e+07	2.81408e+07	2.59568e+07	5.67398e+06	2.51108e+07	3.19243e+07	1.59726e+07	2.35723e+07	2.27672e+07	3.26647e+07	1.81174e+07
TAG(16:1_18:0_21:3)	3.67383e+07	6.05651e+07	3.42307e+07	6.97951e+07	7.02677e+07	5.15163e+07	5.86988e+07	6.18021e+07	6.10218e+07	4.4509e+07	6.06855e+07	5.48305e+07	4.42501e+07	7.13348e+07	8.29839e+07	3.84645e+07	7.88352e+07	5.97062e+07	6.96148e+07	4.82223e+07
TAG(16:1_18:1_18:2)	7.03885e+07	2.19173e+08	7.19182e+07	1.47136e+08	1.56015e+08	1.30198e+08	1.13727e+08	8.52929e+07	1.64467e+08	9.78886e+07	1.37485e+08	8.75016e+07	7.52636e+07	1.12423e+08	1.53608e+08	7.44855e+07	8.80294e+07	8.96356e+07	1.1961e+08	9.0935e+07
TAG(16:1_18:1_20:1)	1790939744	3922921630	1820738849	2679114746	2442973071	1442250977	1765602032	2113387308	5573631085	2280500937	3335207617	2992245485	2203749936	2315367215	4812978551	1948699515	2288171805	3114175665	6352405180	3651736720
TAG(16:1_18:2_18:3)	1.7721e+07	1.99858e+07	4.12343e+06	1.13803e+07	16155625	1.18752e+07	1.76385e+07	1.08797e+07	1.52305e+07	4.92959e+06	3.85844e+06	3.41441e+06	2.40916e+06	3.94498e+06	7.9792e+06	2.44513e+06	4.96064e+06	4.54236e+06	4.37114e+06	3.44741e+06
TAG(16:1_18:2_22:6)	2.59343e+06	4.31004e+06	1.25462e+06	7.081e+06	9.68175e+06	6.65269e+06	4.82567e+06	2.21028e+06	2.52055e+06	4.47987e+06	942878	1.31652e+06	2.19893e+06	1.73492e+06	3.03409e+06	1.17867e+06	1.31687e+06	2.4416e+06	2.53594e+06	1.68083e+06
TAG(16:1_20:4_22:6)	3.68469e+06	3.61355e+06	1.05982e+06	7.91143e+06	9.39592e+06	4.87499e+06	5.82322e+06	2.94486e+06	2.27712e+06	4.65624e+06	1.77468e+06	986029	1.37645e+06	1.19096e+06	1.8695e+06	670039	994228	1.31214e+06	2.45232e+06	1.41799e+06
TAG(17:0_18:1_18:1)	1.00502e+08	1.18613e+08	1.16282e+07	1.07454e+08	6.13735e+07	9.90376e+07	7.21437e+07	3.22942e+07	1.4754e+08	5.58709e+07	8.28101e+07	6.21836e+07	5.29024e+07	8.69906e+07	109524496	5.53796e+07	9.26395e+07	7.53342e+07	8.99351e+07	6.95002e+07
TAG(17:0_18:1_18:2)	6.98136e+07	1.13164e+08	4.55887e+07	7.98586e+07	6.54558e+07	4.98665e+07	6.67491e+07	6.93644e+07	1.48113e+08	3.50793e+07	3.45952e+07	2.56736e+07	1.85899e+07	3.5481e+07	5.05938e+07	1.92203e+07	4.67733e+07	3.16552e+07	3.92221e+07	2.99504e+07
TAG(17:1_18:1_18:1)a	5.59851e+07	1.06076e+08	7.60125e+07	8.28225e+07	5.45839e+07	5.85898e+07	6.0175e+07	5.87817e+07	1.59023e+08	4.53348e+07	7.15887e+07	4.6736e+07	3.31718e+07	6.92391e+07	9.13398e+07	2.40092e+07	5.30476e+07	4.38574e+07	9.37177e+07	5.4829e+07
TAG(17:1_18:1_18:1)b	1.17858e+07	2.09914e+07	1.2098e+07	1.57086e+07	9.831e+06	1.16204e+07	1.20204e+07	9.86432e+06	3.08382e+07	1.00546e+07	1.05504e+07	8.74767e+06	5.66812e+06	1.07328e+07	1.40732e+07	5.49859e+06	8.78309e+06	6.50512e+06	1.32906e+07	9.31581e+06
TAG(17:1_18:2_18:2)a	6.35985e+06	8.06469e+06	1.96787e+06	3.68117e+06	5.79392e+06	3.07109e+06	4.63981e+06	4.19728e+06	6.6245e+06	1.21773e+06	1.71196e+06	1.92345e+06	860660	3.01882e+06	4.45544e+06	877151	3.54173e+06	2.14601e+06	2.01666e+06	1.73674e+06
TAG(17:1_18:2_18:2)b	1.31215e+07	2.31845e+07	5.54123e+06	1.40998e+07	1.33658e+07	1.53305e+07	1.332e+07	1.23299e+07	2.4177e+07	6.59572e+06	4.20931e+06	6.41989e+06	1.87365e+06	4.44051e+06	8.43485e+06	1.75595e+06	7.94226e+06	4.17239e+06	4.40458e+06	3.02796e+06
TAG(18:0_16:1_18:1)	8.77585e+08	1978368458	1257572317	1383395051	185563204	629237610	1351596704	1549857417	1823525690	5.46006e+08	2167778671	1727313300	9.67145e+08	1878303537	2220665922	8.75175e+08	2550069065	1369757165	1627311165	6.35639e+08
TAG(18:0_18:1_18:1)a	9.37119e+08	1136344239	8.03468e+08	1270904122	1037204996	8.41222e+08	1128465142	1040621435	1602758069	6.77571e+08	1219089243	7.90124e+08	6.23773e+08	1379599786	1580018028	4.28469e+08	1532212543	1016634712	1442691465	8.64078e+08
TAG(18:0_18:1_18:1)b	2742214785	5298023480	2787680857	4.63139e+08	2949206569	2874196610	2188117416	2928274679	5128885124	2788568333	3.41184e+08	3293138293	1905157486	2750810279	7.92328e+08	2781736064	4600415557	2010478605	4367783050	3288405556
TAG(18:0_18:1_18:1)c	4.61645e+08	9.24287e+08	8.54753e+08	3.18843e+08	5.73432e+08	4.59377e+08	1139902664	8.04849e+08	2350893053	500516388	7.99179e+08	7.06579e+08	4.58266e+08	9.34397e+08	7.33484e+08	1.22742e+08	1209311010	4.80391e+08	9.80903e+08	6.23549e+08
TAG(18:0_18:1_18:2)a	9.87893e+07	1.6999e+08	7.61924e+07	1.20254e+08	1.05175e+08	9.68999e+07	1.0928e+08	103356690	1.50719e+08	4.71991e+07	1.03601e+08	7.91515e+07	6.83267e+07	1.1219e+08	1.286e+08	67346455	1.33546e+08	9.3503e+07	1.31316e+08	9.79666e+07
TAG(18:0_18:1_18:2)b	2355363251	4328654711	2078121109	2860703600	2765513858	2701488629	2452366627	2796347967	3247400236	1797891314	2604297029	2046897563	1413155914	3167593784	2789947095	2079804513	4350108668	2570283662	2670894328	3.59923e+08
TAG(18:0_18:1_18:3)	1586504695	1934259907	7.62404e+08	1358487806	1472320697	1152358125	1562798207	1355257133	2564851433	5.34722e+08	1001344035	9.76221e+08	6.05597e+08	1471132201	2080015848	3.85569e+08	1810104674	1036791153	1145059829	9.18291e+08
TAG(18:0_18:1_19:1)a	1.83411e+07	2.16336e+07	1.63184e+07	2.39985e+07	1.59923e+07	1.91526e+07	4.97752e+07	2.49514e+07	5.07461e+07	1.14506e+07	20915357	1.96268e+07	1.0977e+07	2.62024e+07	4.25828e+07	7.36861e+06	3.52857e+07	1.88174e+07	2.48626e+07	1.93764e+07
TAG(18:0_18:1_19:1)b	2.47754e+07	3.55621e+07	1.52591e+07	1.97668e+07	2.55494e+07	1.09155e+07	2.72082e+07	1.85668e+07	5.0974e+07	1.4622e+07	1.20194e+07	1.12039e+07	9.61849e+06	2.30844e+07	2.32984e+07	6.74942e+06	2.57547e+07	1.94448e+07	1.49171e+07	1.2187e+07
TAG(18:0_18:1_20:1)	1.42175e+07	1.83865e+07	7.78734e+06	1.36352e+07	9.41487e+06	6.6853e+06	1.76388e+07	9.9854e+06	2.13336e+07	6.61763e+06	1.9703e+07	1.75622e+07	1.15668e+07	2.42044e+07	2.51855e+07	7.108e+06	3.56067e+07	2.31741e+07	2.14527e+07	1.57765e+07
TAG(18:0_18:1_20:3)a	2.95741e+07	5.73449e+07	2.18212e+07	5.06208e+07	5.34142e+07	4.18661e+07	5.60838e+07	3.37195e+07	3.89598e+07	4.53674e+07	5.57924e+07	1.95876e+07	3.17451e+07	3.80742e+07	4.1099e+07	1.69222e+07	4.18447e+07	3.60004e+07	3.94611e+07	5.40674e+07
TAG(18:0_18:1_20:3)b	7.98158e+06	1.30356e+07	7.99871e+06	1.27655e+07	7.86156e+06	8.69704e+06	1.035e+07	1.26308e+07	1.2156e+07	5.35961e+06	7.33388e+06	4.9065e+06	4.53964e+06	1.01914e+07	9.51955e+06	4.19467e+06	9.29978e+06	5.79801e+06	1.0023e+07	6.75619e+06
TAG(18:0_18:1_22:5)	6.01085e+06	1.05032e+07	2.91121e+06	1.51923e+07	9.65182e+06	1.09984e+07	9.24091e+06	9.48022e+06	1.06603e+07	7.81339e+06	1.00246e+07	6.11599e+06	6.42063e+06	1.12942e+07	1.40323e+07	4.72567e+06	9.73677e+06	6.81332e+06	1.10763e+07	9.97899e+06
TAG(18:0_18:2_22:2)	6.0574e+07	9.79268e+07	3.91635e+07	7.6781e+07	5.36907e+07	3.84249e+07	6.09666e+07	4.36973e+07	1.29137e+08	3.48591e+07	3.67065e+07	3.30982e+07	2.13654e+07	3.17985e+07	6.23856e+07	2.86501e+07	4.93695e+07	2.74064e+07	4.38804e+07	3.74009e+07
TAG(18:0_18:2_22:5)	2.06321e+08	2.92667e+08	1.48638e+08	5.64182e+08	566054211	401653015	5.79355e+08	3.50853e+08	3.56067e+08	4.43578e+08	1.75818e+08	1.33165e+08	1.78399e+08	2.62562e+08	3.03855e+08	1.19469e+08	1.68018e+08	7.55098e+07	237846521	7.40188e+07
TAG(18:0_20:0_16:1)	6.90708e+08	799820708	4.3887e+08	5.81033e+08	5.17153e+08	3.96131e+08	5.50045e+08	6.18672e+08	1218222133	3.27115e+08	6.2467e+08	5.82621e+08	3.54634e+08	485734	1179604046	2.07731e+08	1036703917	6.74843e+08	6.80639e+08	4.75437e+08
TAG(18:0_20:0_18:1)a	5.23848e+07	7.10874e+07	3.24734e+07	4.57575e+07	3.78791e+07	2.60385e+07	5.60564e+07	4.54474e+07	9.91605e+07	2.22529e+07	5.47697e+07	5.45075e+07	3.29264e+07	7.78065e+07	1.16221e+08	1.75511e+07	1.91265e+07	6.54847e+07	6.04687e+07	4.7541e+07
TAG(18:0_20:0_18:1)b	2.23576e+07	2.55577e+07	1.72376e+07	1.91251e+07	1.65847e+07	1.23824e+07	2.80739e+07	1.93672e+07	3.01408e+07	9.51026e+06	2.65712e+07	1.43642e+07	1.53732e+07	3.34885e+07	3.76108e+07	9.48692e+06	3.85744e+07	3.36682e+07	2.6102e+07	2.30474e+07
TAG(18:0_20:0_18:2)	2.99121e+08	5.89581e+08	3.47652e+08	2.66769e+08	4.76229e+08	3.80559e+08	4.34655e+08	4.3721e+08	7.20523e+08	3.58121e+08	4.78693e+08	4.26726e+08	1.59351e+08	4.03395e+08	7.98594e+08	2.04132e+08	7.57173e+08	501474914	7.12078e+08	4.5814e+08
TAG(18:1_18:1_18:2)a	2.57292e+08	3.94882e+08	1.58595e+08	3.48668e+08	4.93191e+08	3.53297e+08	2.99623e+08	2.62178e+08	3.48477e+08	3.81356e+08	4.47232e+08	3.62041e+08	2.41462e+08	4.21875e+08	4.2749e+08	3.57198e+08	3.85953e+08	407001282	3.51989e+08	4.63284e+08
TAG(18:1_18:1_18:2)b	1.70652e+08	418638123	8.59267e+07	2.54965e+08	1.92727e+08	2.18076e+08	2.97524e+08	2.13596e+08	2.72922e+08	1.44918e+08	2.10948e+08	1.22788e+08	1.24892e+08	2.22809e+08	3.07098e+08	1.21232e+08	2.77236e+08	1.68352e+08	2.25063e+08	1.85364e+08
TAG(18:1_18:1_19:1)a	5.30826e+07	7.49153e+07	6.03661e+07	8.07576e+07	5.4596e+07	6.3962e+07	112252387	4.41086e+07	92868127	5.06975e+07	6.26e+07	5.53328e+07	3.41125e+07	7.00618e+07	9.12844e+07	5.89575e+07	7.0304e+07	5.13974e+07	8.41896e+07	5.14147e+07
TAG(18:1_18:1_19:1)b	3.73677e+06	7.2343e+06	3.01555e+06	1.5157e+07	4.14376e+06	4.41463e+06	3.68435e+06	4.23236e+06	2.34645e+07	7.403e+06	7.97754e+06	5.14866e+06	2.15719e+06	5.13745e+06	6.35941e+06	3.32992e+06	5.04894e+06	6.59611e+06	7.03994e+06	5.81397e+06
TAG(18:1_18:1_20:3)	2.45986e+07	2.9234e+07	1.29295e+07	4.56893e+07	4.6104e+07	4.00182e+07	5.63998e+07	3.80981e+07	33282248	1.80918e+07	1.36873e+07	1.4555e+07	1.63142e+07	1.98049e+07	2.35869e+07	1.30865e+07	1.73575e+07	1.48122e+07	2.70557e+07	1.77533e+07
TAG(18:1_18:1_20:4)a	5.56666e+07	1.04903e+08	6.48394e+07	179397024	1.79878e+08	149960860	1.44461e+08	1.31778e+08	1.32891e+08	8.99612e+07	8.87619e+07	9.46711e+07	8.74503e+07	1.09497e+08	131807736	6.53618e+07	9.643e+07	9.79929e+07	1.31661e+08	1.23023e+08
TAG(18:1_18:1_20:4)b	4.73901e+07	4.59978e+07	3.01436e+07	5.57465e+07	4.11678e+07	3.04107e+07	3.96289e+07	6.00106e+07	4.56585e+07	3.41155e+07	1.46933e+07	1.46157e+07	1.2652e+07	1.89118e+07	1.86892e+07	8.43958e+06	8.32933e+06	1.15363e+07	2.37731e+07	1.93747e+07
TAG(18:1_18:1_22:3)a	1.4962e+08	1.96569e+08	9.25585e+07	173993051	1.18406e+08	1.32694e+08	1.37491e+08	1.88906e+08	2.29318e+08	1.04877e+08	1.11708e+08	7.18639e+07	7.22973e+07	1.47697e+08	1.38968e+08	7.81018e+07	1.10885e+08	6.09615e+07	1.3987e+08	111814151
TAG(18:1_18:1_22:3)b	3.94771e+07	8.16195e+07	3.52249e+07	8.37636e+07	5.9238e+07	5.12605e+07	7.43623e+07	7.01633e+07	8.3461e+07	4.05861e+07	5.08971e+07	3.40167e+07	2.45225e+07	5.33153e+07	6.92884e+07	3.07183e+07	6.42597e+07	4.52496e+07	5.99686e+07	5.96985e+07
TAG(18:1_18:1_22:4)	2.32485e+08	3.70047e+08	1.24406e+08	3.13976e+08	4.54745e+08	2.52041e+08	7.00314e+07	2.9054e+08	3.74839e+08	256216331	1.94769e+08	2.19217e+08	1.72249e+08	3.49886e+08	3.77295e+08	1.5873e+08	3.10565e+08	1.17649e+08	2.59598e+08	2.85884e+08
TAG(18:1_18:1_22:6)	4.34197e+07	2.55312e+07	2.06617e+07	1.29309e+08	9.67473e+07	8.91976e+07	9.40998e+07	5.90033e+07	2.22126e+07	8.95232e+07	5.1144e+07	3.25075e+07	3.55955e+07	5.57518e+07	7.24281e+07	3.02831e+07	4.52354e+07	4.59547e+07	6.13671e+07	5.94847e+07
TAG(18:1_18:1_24:1)	1.97916e+06	2.42142e+06	1.81602e+06	2.09207e+06	1.96926e+06	1.31448e+06	3.15781e+06	1.62298e+06	3.75703e+06	2.97001e+06	4.53218e+06	2.33674e+06	3.1695e+06	5.63088e+06	6.03596e+06	1.44887e+06	7.71983e+06	4.3683e+06	4.30197e+06	3.32865e+06
TAG(18:1_18:1_24:5)	3.75812e+07	5.79308e+07	4.37789e+07	7.43042e+07	4.82311e+07	2.74062e+07	6.15243e+07	5.5549e+07	4.75861e+07	5.22354e+07	2.95218e+07	2.55821e+07	2.32115e+07	3.45143e+07	3.62103e+07	1.81922e+07	2.55904e+07	1.77764e+07	3.76299e+07	3.27296e+07
TAG(18:1_18:2_18:2)a	445091062	5.16432e+08	1.74667e+08	3.39697e+08	3.57233e+08	3.18616e+08	3.72645e+08	3.93884e+08	4.6709e+08	1.57211e+08	2.48047e+08	1.97549e+08	1.31586e+08	2.78689e+08	3.69763e+08	129728792	356021789	2.73449e+08	2.58986e+08	2.11007e+08
TAG(18:1_18:2_18:2)b	4.60234e+08	7.16975e+08	1.26002e+08	2.6251e+08	3.30777e+08	2.98486e+08	4.73524e+08	189646971	8.2256e+08	1.04799e+08	1.61997e+08	1.33378e+08	6.11824e+07	2.48729e+08	2.58694e+08	7.69253e+07	3.35004e+08	1.53778e+08	1.33082e+08	1.05321e+08
TAG(18:1_18:2_18:3)	1.76934e+08	1.96775e+08	4.59003e+07	103412536	9.3016e+07	108349858	1.28209e+08	1.15233e+08	174471257	4.76782e+07	5.15114e+07	5.54551e+07	3.87634e+07	1.23365e+08	112487659	2.8054e+07	5.94432e+07	5.17091e+07	5.72985e+07	5.43314e+07
TAG(18:1_18:2_20:2)	2.20307e+07	4.6064e+07	1.52596e+07	4.54047e+07	4.59676e+07	3.13996e+07	3.62396e+07	3.14633e+07	3.27157e+07	2.61548e+07	3.87034e+07	2.27262e+07	2.43169e+07	3.56451e+07	4.83519e+07	2.12504e+07	3.4094e+07	2.47309e+07	3.63917e+07	3.3724e+07
TAG(18:1_18:2_20:3)	108201970	3.60928e+08	1.64565e+08	320144990	3.67818e+08	3.03439e+08	2.80404e+08	2.29896e+08	3.09865e+08	2.04991e+08	1.07955e+08	1.97654e+08	1.34684e+08	2.337e+08	1.8858e+08	7.74611e+07	1.84751e+08	1.28652e+08	2.10841e+08	2.00491e+08
TAG(18:1_18:2_20:4)	5.37103e+07	8.06007e+07	2.3402e+07	9.90734e+07	1.24748e+08	8.80723e+07	8.60658e+07	6.51164e+07	7.5976e+07	6.17398e+07	4.32649e+07	4.29126e+07	4.53205e+07	3.42684e+07	3.89643e+07	1.56605e+07	6.22397e+07	1.96011e+07	3.52784e+07	3.13722e+07
TAG(18:1_18:2_20:5)	2.57102e+07	1.10988e+08	6.88363e+06	3.14028e+07	5.24462e+07	3.04946e+07	2.88029e+07	1.83107e+07	8.38818e+07	3.0031e+07	1.95428e+07	1.18636e+07	1.07127e+07	1.06982e+07	2.27685e+07	7.28058e+06	1.41125e+07	2.29466e+07	1.32705e+07	1.59005e+07
TAG(18:1_18:2_22:6)	4.29185e+07	5.76534e+07	1.005e+07	8.83871e+07	8.35877e+07	6.21202e+07	7.46151e+07	4.81588e+07	4.06339e+07	5.40683e+07	2.09351e+07	1.71201e+07	2.17589e+07	2.61196e+07	3.63352e+07	1.30521e+07	2.59392e+07	2.51382e+07	2.85245e+07	2.53946e+07
TAG(18:1_18:2_24:5)	2.46829e+07	4.29506e+07	1.61357e+07	6.7193e+07	5.26696e+07	3.97363e+07	5.57345e+07	4.41026e+07	3.91269e+07	3.12474e+07	3.47592e+07	1.40791e+07	2.03232e+07	3.45998e+07	3.14061e+07	1.64937e+07	2.6403e+07	2.05008e+07	3.44035e+07	2.57687e+07
TAG(18:1_20:1_20:1)	1.65308e+06	2.71205e+06	1.20009e+06	2.60552e+06	1.24238e+06	1.3942e+06	2.34496e+06	1.86551e+06	3.12638e+06	1.28519e+06	5.97256e+06	2.38521e+06	2.86967e+06	5.35407e+06	4.9778e+06	2.19718e+06	8.39946e+06	4.17183e+06	6.67817e+06	5.06974e+06
TAG(18:1_20:1_20:2)	3.04276e+07	6.75369e+07	2.2769e+07	5.60562e+07	3.15236e+07	2.88962e+07	5.02041e+07	3.80462e+07	6.43972e+07	2.29199e+07	4.51391e+07	2.56632e+07	2.43453e+07	5.37406e+07	6.39242e+07	1.66674e+07	6.16957e+07	3.3866e+07	5.3406e+07	3.96325e+07
TAG(18:1_20:3_22:6)	9.22654e+06	4.44403e+06	4.06948e+06	2.2452e+07	1.58054e+07	1.30425e+07	1.31547e+07	1.19169e+07	4.3481e+06	1.01278e+07	3.53306e+06	1.50213e+06	4.33116e+06	4.4238e+06	5.71481e+06	2.29955e+06	1.36666e+06	3.46693e+06	5.53717e+06	5.57798e+06
TAG(18:1_20:4_22:6)	5.70672e+06	4.7048e+06	1.53917e+06	1.57095e+07	1.56884e+07	1.02213e+07	1.1222e+07	6.54524e+06	2.88688e+06	9.09258e+06	1.40264e+06	1.23879e+06	2.85441e+06	2.4481e+06	3.01669e+06	1.1464e+06	1.79234e+06	2.07884e+06	2.94867e+06	2.62036e+06
TAG(18:2_16:0_18:0)	1.68094e+08	1.22038e+08	1.0498e+08	1.79319e+08	1.50423e+08	1.34548e+08	1.63054e+08	1.79867e+08	2.29846e+08	8.34607e+07	8.78324e+07	1.03226e+08	7.55735e+07	1.09859e+08	1.18669e+08	5.65991e+07	114464795	9.19487e+07	1.18261e+08	1.01667e+08
TAG(18:2_17:0_18:0)	1.32246e+08	1.90088e+08	1.74317e+08	1.01279e+08	6.28336e+07	7.82903e+07	6.55978e+07	9.97018e+07	3.00084e+08	6.90629e+07	9.24846e+07	6.91783e+07	4.27444e+07	9.22929e+07	121257622	4.57185e+07	1.03952e+08	6.77081e+07	8.75698e+07	6.26777e+07
TAG(18:2_18:0_20:3)	4.02649e+08	4.09777e+08	2.32076e+08	3.82585e+08	3.74131e+08	325797474	2.21883e+08	4.70869e+08	5.93576e+08	2.60951e+08	1.85065e+08	2.49363e+08	2.08847e+08	3.0674e+08	3.39096e+08	1.77593e+08	3.26016e+08	1.99347e+08	2.93523e+08	3.13409e+08
TAG(18:2_18:0_22:0)	6.92244e+06	2.49342e+07	1.1562e+07	2.65272e+07	1.12977e+07	8.61257e+06	2.11231e+07	1.54931e+07	3.28273e+07	1.28722e+07	3.109e+07	1.95581e+07	1.90612e+07	3.29253e+07	5.04413e+07	1.0712e+07	7.59074e+07	2.48813e+07	4.05863e+07	2.82543e+07
TAG(18:2_18:0_24:0)	3.08262e+06	7.24204e+06	4.88666e+06	4.48287e+06	4.42541e+06	2.48327e+06	8.66793e+06	2.17118e+06	5.30165e+06	2.71934e+06	6.69772e+06	7.05489e+06	7.36105e+06	4.62994e+06	1.24447e+07	2.67646e+06	9.99529e+06	6.55786e+06	8.30585e+06	6.42017e+06
TAG(18:2_18:0_24:3)	1.07827e+07	1.83821e+07	7.23987e+06	1.59452e+07	8.86054e+06	7.9654e+06	1.35023e+07	1.3152e+07	9.50516e+06	6.83346e+06	1.14051e+07	7.11767e+06	7.7161e+06	1.675e+07	1.75968e+07	9.36216e+06	1.44078e+07	7.75268e+06	1.51485e+07	1.39659e+07
TAG(18:2_18:0_24:4)	1.8767e+07	2.83826e+07	1.28591e+07	2.11674e+07	1.68137e+07	1.83271e+07	1.98248e+07	2.24233e+07	2.93916e+07	1.65595e+07	1.39825e+07	9.31313e+06	1.02093e+07	1.71257e+07	1.91361e+07	9.12772e+06	1.64645e+07	9.09968e+06	1.64001e+07	1.58891e+07
TAG(18:2_18:2_18:3)	176236881	2.1347e+08	4.19146e+07	6.13653e+07	6.00177e+07	8.30758e+07	1.21427e+08	1.27677e+08	1.68883e+08	2.89636e+07	1.74343e+07	2.7364e+07	1.0589e+07	3.09295e+07	1.56239e+07	1.58073e+07	3.74826e+07	1.3033e+07	3.14709e+07	6.86276e+06
TAG(18:2_18:2_20:4)	2.52015e+07	2.69646e+07	4.11118e+06	2.55968e+07	3.58175e+07	1.93759e+07	2.8738e+07	2.12271e+07	2.55986e+07	1.02365e+07	1.95219e+07	9.13717e+06	5.80535e+06	9.30214e+06	1.31981e+07	4.22674e+06	1.18253e+07	2.23058e+07	1.04969e+07	9.19873e+06
TAG(18:2_18:2_22:6)	1.24945e+07	1.92433e+07	5.28556e+06	2.5086e+07	3.39109e+07	1.84698e+07	2.46068e+07	7.87673e+06	1.35183e+07	1.43802e+07	5.05397e+06	2.16307e+06	6.2504e+06	2.13627e+06	7.71567e+06	1.73483e+06	6.01121e+06	2.68724e+06	6.85311e+06	6.82771e+06
TAG(18:2_18:3_20:4)	5.53213e+06	8.45448e+06	1.27521e+06	7.12413e+06	4.88784e+07	4.23871e+06	7.54683e+06	5.63699e+06	6.15755e+06	2.62788e+06	1.27254e+06	1.7976e+06	1.29821e+06	1.59956e+06	2.83618e+06	5.34974e+06	2.25731e+06	1.36837e+06	2.22899e+06	1.89434e+06
TAG(20:0_18:1_18:2)	6.31379e+07	8.63473e+07	2.15329e+07	7.12365e+07	4.19672e+07	4.85223e+07	6.33472e+07	5.58114e+07	8.04454e+07	5.084e+07	1.11178e+08	5.18428e+07	5.71694e+07	1.21714e+08	1.42232e+08	4.5525e+07	1.21626e+08	6.80976e+07	139569531	9.45047e+07
TAG(20:0_20:1_18:2)	2.27308e+07	3.0755e+07	1.55029e+07	2.0303e+07	1.99138e+07	6.70751e+06	3.90953e+07	1.80224e+07	3.30817e+07	6.93367e+06	1.89226e+07	1.46339e+07	1.23792e+07	3.83285e+07	2.54548e+07	6.17543e+06	2.14509e+07	1.15952e+07	2.42069e+07	1.47789e+07
TAG(20:3_18:0_20:0)	5.88834e+07	1.8376e+08	3.95801e+07	1.19326e+08	1.07737e+08	9.71289e+07	1.39131e+08	6.11241e+07	1.79745e+08	1.06151e+08	1.52401e+08	5.77783e+07	6.2513e+07	1.95319e+08	2.8419e+08	6.67269e+07	1.92163e+08	9.63431e+07	2.04063e+08	1.40195e+08
TAG(20:4_20:4_20:4)	3.28354e+06	1.73584e+06	801472	1.3303e+07	1.8241e+07	4.52421e+06	1.046e+07	3.76792e+06	1.90924e+06	7.74932e+06	826372	414778	1.72793e+06	1.28556e+06	2.01182e+06	671271	1.1773e+06	1.25775e+06	830891	1.10608e+06
TAG(21:0_18:1_18:1)	1.41612e+06	1.90833e+06	1.56079e+06	1.76651e+06	1.96694e+06	1.14925e+06	3.11092e+06	1.51662e+06	2.65209e+06	1.65472e+06	2.6927e+06	1.96323e+06	2.88365e+06	3.62711e+06	4.44388e+06	1.49164e+06	4.21212e+06	1.93832e+06	2.4886e+06	3.02457e+06
TAG(24:0_18:1_18:1)	3.13928e+06	3.30881e+06	4.89267e+06	3.2237e+06	2.59042e+06	2.88037e+06	4.15888e+06	2.83321e+06	5.46087e+06	1.19646e+06	7.99449e+06	7.12892e+06	2.8689e+06	1.09162e+07	1.28871e+07	2.47091e+06	1.66433e+07	1.00735e+07	7.09865e+06	4.58135e+06
TAG(24:0_18:1_18:2)	7.98719e+06	1.07931e+07	3.86641e+06	6.21509e+06	3.81503e+06	3.29206e+06	9.12516e+06	5.92116e+06	8.30365e+06	1.79704e+06	4.25554e+06	4.98439e+06	2.5665e+06	5.61139e+06	7.06938e+06	1.06501e+06	7.52925e+06	5.51016e+06	4.83025e+06	3.44559e+06
TAG(24:1_18:0_18:1)	5.36414e+06	7.45996e+06	2.98719e+06	3.58381e+06	3.49066e+06	2.29521e+06	4.82675e+06	4.02091e+06	5.02073e+06	1.48475e+06	3.09427e+06	4.02017e+06	2.30069e+06	5.06583e+06	6.0955e+06	1.13663e+06	7.4404e+06	4.1424e+06	3.79086e+06	2.91708e+06
TAG(O-22:1_16:0_18:1)a	3.98349e+06	5.10004e+06	3.3511e+06	4.91154e+06	5.32849e+06	3.48064e+06	8.76429e+06	3.3028e+06	7.6773e+06	3.3216e+06	6.39375e+06	5.95675e+06	6.94402e+06	9.05098e+06	1.10997e+07	3.70182e+06	1.323e+07	6.45106e+06	7.86339e+06	8.01667e+06
TAG(O-22:1_16:0_18:1)b	2.08044e+06	3.14026e+06	2.29072e+06	2.00862e+06	2.60802e+06	1.56584e+06	4.70437e+06	1.93975e+06	3.81879e+06	2.10169e+06	2.17689e+06	1.57174e+06	2.44916e+06	3.49591e+06	3.39974e+06	1.24202e+06	4.96155e+06	1.59842e+06	2.33353e+06	2.29544e+06

## Sheet: 2B liver normalized
Supplemental Table S2B
Liver lipid species detected in Plin4+/+ and Plin4-/- mice fed CD or WD for 45 weeks
	Control diet (CD)										Western diet (CD)
Name	Plin4+/+					Plin4-/-					Plin4+/+					Plin4-/-
Cer(d18:0_24:0)	2280000	2040000	1570000	1590000	2030000	1540000	2170000	1790000	1490000	1460000	3660000	3480000	3180000	3220000	4290000	2480000	3370000	3210000	2750000	2090000
Cer(d18:0_24:1)	1510000	2120000	2030000	2170000	2660000	2040000	2260000	1720000	1920000	1380000	3690000	2420000	3280000	3010000	3770000	2520000	3190000	2700000	2540000	1710000
Cer(d18:1_18:0)	3150000	1760000	3930000	2620000	8330000	4260000	5130000	5150000	2730000	4540000	3160000	1120000	4000000	3870000	3230000	4220000	3440000	1830000	3870000	3860000
Cer(d18:1_20:0)	3290000	1960000	3150000	2490000	3420000	2400000	2860000	3330000	2670000	2580000	4460000	4980000	5450000	3700000	5420000	4350000	4990000	3890000	5040000	3130000
Cer(d18:1_22:0)	7730000	7290000	6620000	6130000	6410000	5380000	6760000	7850000	6470000	6510000	11900000	11900000	11900000	11100000	14400000	9800000	11500000	10500000	12400000	7160000
Cer(d18:1_23:0)	10600000	11200000	9680000	8150000	9510000	8170000	9710000	11600000	9380000	11800000	15800000	15000000	17000000	14400000	17300000	11000000	13600000	13000000	17300000	11700000
Cer(d18:1_24:0)	11700000	11200000	10600000	10300000	10700000	8280000	10400000	10400000	9660000	12300000	21900000	21300000	19800000	19400000	25600000	17300000	19900000	17200000	21600000	11500000
Cer(d18:1_24:1)	19700000	21500000	20600000	19500000	18800000	17500000	18300000	22000000	18600000	25300000	34600000	27800000	35600000	34200000	32800000	32700000	37300000	26700000	36100000	24100000
Cer(d18:2_22:0)a	1930000	2230000	1720000	1610000	1380000	1360000	1480000	2170000	1940000	1760000	2660000	3440000	2960000	2630000	3380000	2720000	2360000	2490000	3180000	2120000
Cer(d18:2_22:0)b	1870000	1830000	2200000	1690000	1660000	1740000	1740000	2050000	1840000	1740000	2200000	2340000	3390000	2970000	2560000	2400000	2860000	2110000	3190000	1890000
Cer(d18:2_23:0)	1410000	1400000	1120000	1120000	1020000	972000	1100000	1660000	1350000	1230000	1670000	1690000	1720000	1360000	1890000	1320000	1420000	1280000	1950000	1140000
Cer(d18:2_24:0)	1850000	2060000	1640000	2090000	1460000	1280000	1500000	2200000	1790000	1860000	2840000	2600000	2130000	2050000	3330000	2440000	2160000	2060000	2260000	1610000
Cer(d18:2_24:1)	5510000	6030000	4540000	5210000	4860000	4610000	4600000	5800000	5690000	5970000	7210000	6840000	8010000	7480000	7610000	8360000	8210000	6330000	7920000	6340000
CE(16:1)	3590000	6400000	6630000	2830000	5690000	6430000	3680000	3850000	3240000	8200000	81500000	99300000	119000000	86400000	90100000	50200000	104000000	80500000	88300000	78600000
CE(18:1)	38200000	28600000	61200000	26000000	45000000	49700000	48500000	38400000	27900000	69500000	220000000	213000000	245000000	191000000	226000000	188000000	208000000	223000000	249000000	216000000
CE(20:2)	519000	662000	469000	331000	470000	718000	774000	537000	422000	696000	6490000	3850000	5940000	5390000	4840000	4760000	6480000	3440000	5570000	3020000
CE(22:6)	24100000	16000000	14000000	19500000	31000000	19400000	17100000	18400000	10100000	28300000	51200000	40100000	28900000	36800000	35100000	43000000	45300000	36000000	27300000	47500000
CE(24:4)	200000	196000	109000	90500	388000	335000	321000	224000	105000	44000	4210000	338000	2870000	3270000	2910000	3590000	3950000	2220000	3100000	5290000
CL(72:7)a	2400000	4560000	8710000	3290000	5040000	4160000	5100000	4250000	4130000	4670000	3590000	2370000	2510000	2200000	1770000	2940000	1970000	3030000	2510000	2570000
CL(72:7)b	3610000	2370000	4990000	4080000	3000000	2770000	3170000	3010000	2820000	2840000	2400000	1440000	2320000	1410000	1420000	2240000	1650000	814000	1740000	2040000
CL(72:8)a	3640000	3020000	5050000	4100000	2830000	2400000	2610000	2620000	2870000	3030000	2330000	1140000	1470000	1110000	990000	2130000	1410000	1380000	1320000	1040000
CL(72:8)b	3740000	3070000	4810000	3570000	2690000	2080000	2710000	2710000	3280000	3200000	2240000	1150000	1270000	1020000	1450000	1930000	1240000	1270000	1470000	923000
DAG(16:0_16:1)	8640000	4130000	11000000	3860000	5010000	6430000	3270000	9420000	6800000	5960000	10000000	21200000	34500000	22900000	21300000	19200000	25800000	15100000	21200000	19400000
DAG(16:0_18:1)	237000000	145000000	289000000	150000000	190000000	197000000	137000000	330000000	208000000	211000000	542000000	524000000	761000000	536000000	554000000	656000000	632000000	526000000	583000000	573000000
DAG(16:0_18:2)	112000000	89200000	103000000	69800000	122000000	136000000	51700000	129000000	84500000	141000000	327000000	376000000	663000000	445000000	444000000	486000000	517000000	382000000	448000000	450000000
DAG(16:0_20:3)a	72600000	88300000	48600000	54900000	103000000	105000000	59700000	85500000	39300000	105000000	258000000	211000000	403000000	277000000	250000000	371000000	521000000	237000000	266000000	274000000
DAG(16:0_20:3)b	1570000	1000000	1580000	1070000	1210000	1350000	962000	1470000	1240000	1140000	2760000	2850000	3960000	2410000	3290000	3970000	5240000	2580000	3580000	4170000
DAG(16:0_20:4)	29700000	25300000	29100000	30600000	32400000	35200000	29200000	52700000	34800000	34000000	32700000	38400000	57900000	50300000	44800000	49900000	49200000	45800000	50200000	51000000
DAG(16:0_22:4)	5570000	3920000	6210000	3480000	3750000	5110000	4020000	8380000	4880000	3820000	9180000	10500000	14600000	11700000	10100000	15800000	14200000	9600000	11900000	16100000
DAG(16:0_22:5)	12000000	11800000	11500000	10900000	13200000	15500000	11200000	20200000	13400000	14000000	29200000	34800000	53800000	37900000	35900000	37200000	46200000	37200000	40300000	41300000
DAG(18:0_18:1)a	6630000	4890000	6690000	4510000	7310000	7730000	6150000	9030000	5000000	7820000	17000000	13700000	21800000	16000000	14700000	19400000	25500000	16000000	19400000	18600000
DAG(18:0_18:1)b	10400000	7160000	13300000	8050000	9130000	7880000	7280000	14900000	13100000	10900000	11600000	12900000	19200000	8290000	15800000	20000000	18200000	17100000	18300000	14100000
DAG(18:0_20:3)a	3290000	3030000	3820000	3170000	3590000	2990000	2540000	4420000	3060000	3650000	9100000	6860000	11300000	7710000	8740000	8000000	9020000	9050000	9410000	9060000
DAG(18:0_20:3)b	1560000	1080000	2320000	1080000	634000	962000	972000	1240000	1660000	1330000	2330000	2430000	2400000	1780000	2320000	2610000	2550000	1670000	2400000	2400000
DAG(18:0_20:4)	23700000	23800000	21000000	25800000	34300000	28800000	23300000	32600000	20000000	34000000	30400000	25300000	43300000	34200000	28900000	38600000	33200000	31700000	34100000	37700000
DAG(18:1_18:3)	2400000	3300000	3240000	2480000	3240000	5130000	590000	4380000	2040000	4170000	2700000	6890000	22900000	5310000	9090000	10500000	10000000	4780000	5180000	8790000
DAG(18:1_20:1)	4670000	3830000	4560000	2790000	3070000	5900000	3370000	5840000	2760000	4720000	28700000	17700000	38800000	29300000	20400000	33900000	53400000	24000000	31800000	37900000
DAG(18:1_20:3)	3910000	6610000	3190000	4210000	6520000	6610000	3540000	7210000	3200000	7160000	19900000	17000000	30900000	20900000	23700000	23800000	31500000	23100000	22300000	25100000
DAG(18:1_22:3)a	667000	731000	126000	388000	560000	797000	650000	1230000	290000	218000	1940000	1620000	2970000	2170000	1740000	3060000	3290000	2150000	595000	4570000
DAG(18:1_22:3)b	555000	450000	472000	445000	527000	460000	418000	546000	451000	315000	796000	667000	962000	921000	639000	1030000	1050000	759000	723000	1410000
DAG(18:1_22:4)	1590000	1910000	871000	693000	1330000	2170000	1480000	3020000	781000	739000	2800000	1980000	5370000	3270000	3020000	5110000	5810000	2150000	2710000	7570000
DAG(20:0_18:1)	96000	251000	282000	578000	727000	741000	95800	890000	533000	576000	3000000	2220000	2780000	2580000	2260000	2650000	3710000	2500000	2470000	2530000
DAG(20:1_18:2)	6390000	7060000	4690000	4940000	6250000	8690000	5040000	8570000	3370000	7840000	31500000	22000000	42400000	32700000	28100000	40700000	50100000	27600000	32200000	39600000
Hex1Cer(d18:1_20:0)	1930000	2030000	1980000	2300000	2790000	2100000	2080000	3080000	1830000	2040000	1640000	1640000	1920000	1490000	1670000	2270000	1380000	1860000	1990000	848000
Hex1Cer(d18:1_23:0)	3580000	3980000	3720000	4030000	4370000	3470000	3630000	4370000	3630000	4590000	3410000	3080000	3860000	1990000	2810000	3530000	3250000	3540000	3310000	3510000
Hex1Cer(d18:1_24:0)	5920000	6900000	6870000	7460000	8470000	6850000	6710000	7050000	5120000	7250000	10400000	8020000	8310000	6940000	7890000	9900000	8120000	10200000	7480000	7410000
Hex1Cer(d18:1_24:1)	7210000	8650000	8390000	11000000	12700000	10300000	7770000	10700000	9050000	10800000	7440000	6340000	9640000	8030000	8030000	15100000	9510000	8450000	9170000	10400000
LPC(16:0)a	256000000	228000000	302000000	275000000	226000000	227000000	214000000	271000000	255000000	239000000	202000000	196000000	281000000	217000000	186000000	207000000	274000000	207000000	229000000	286000000
LPC(16:0)b	5330000	5600000	6550000	7070000	5600000	5630000	5170000	5550000	5290000	5930000	5310000	5200000	8130000	6320000	4770000	6250000	8780000	6200000	6030000	8560000
LPC(16:1)a	3440000	2830000	5260000	3180000	1790000	2770000	1870000	2880000	4610000	2700000	2440000	3120000	3380000	2820000	2850000	2110000	3870000	2630000	3460000	4780000
LPC(16:1)b	535000	675000	940000	502000	259000	455000	361000	387000	787000	456000	619000	1020000	999000	705000	826000	492000	934000	718000	1020000	1010000
LPC(18:1)a	30400000	22700000	52200000	34200000	18400000	26800000	22700000	28100000	42300000	25900000	30100000	32000000	45500000	36900000	33200000	26900000	48700000	29600000	40400000	52200000
LPC(18:1)b	12400000	16300000	20600000	13900000	9320000	12700000	11100000	12100000	16300000	12700000	26500000	27800000	33500000	31800000	24200000	21700000	34600000	28300000	38300000	31200000
LPC(18:2)a	9610000	16200000	11600000	12500000	8950000	12300000	8960000	8960000	9970000	11400000	20600000	16600000	25100000	18400000	16600000	15800000	23700000	18900000	18100000	17100000
LPC(18:2)b	10300000	11500000	15900000	13100000	9380000	9720000	7810000	10700000	11600000	10200000	13000000	13000000	18500000	15200000	12700000	13400000	20500000	12200000	12600000	18600000
LPC(18:2)c	449000	728000	583000	649000	427000	693000	452000	437000	452000	575000	1010000	878000	1180000	839000	771000	759000	1070000	981000	885000	823000
LPE(16:0)	5420000	3260000	6310000	3530000	2960000	3500000	3840000	3790000	5820000	3920000	2570000	2530000	3470000	2820000	2780000	2020000	3020000	2230000	3160000	3180000
LPE(18:1)	2170000	174000	4310000	1870000	953000	1720000	1620000	1590000	3420000	1680000	1620000	1540000	1880000	1500000	1850000	1460000	2150000	1280000	2150000	2650000
PC(16:0_18:0)	85700000	74100000	89700000	83500000	90000000	87200000	90700000	89200000	74000000	78600000	40400000	40300000	57300000	53200000	49300000	64600000	50200000	45000000	44100000	61800000
PC(16:0_18:1)	195000000	184000000	206000000	169000000	168000000	135000000	160000000	246000000	272000000	200000000	186000000	205000000	219000000	233000000	289000000	303000000	222000000	155000000	242000000	229000000
PC(16:0_18:2)	604000000	770000000	1100000000	1150000000	5460000000	450000000	680000000	6360000000	1210000000	1870000000	809000000	805000000	1820000000	1250000000	1900000000	2660000000	1350000000	309000000	459000000	1290000000
PC(16:0_18:3)a	116000000	102000000	125000000	105000000	135000000	85100000	100000000	137000000	70800000	92300000	89600000	58800000	67300000	59800000	139000000	112000000	62700000	99500000	63900000	49600000
PC(16:0_18:3)b	108000000	140000000	101000000	86000000	102000000	65100000	40200000	106000000	66800000	126000000	42400000	94000000	46000000	72600000	79300000	73700000	72100000	73500000	35200000	76500000
PC(16:0_20:4)	50000000	46600000	33600000	39500000	45700000	39300000	43000000	59100000	54300000	55500000	32100000	43400000	38700000	47300000	38700000	46200000	34500000	36700000	39100000	42300000
PC(18:0_18:1)	698000000	568000000	1400000000	601000000	709000000	716000000	803000000	781000000	1080000000	770000000	734000000	700000000	713000000	840000000	871000000	696000000	630000000	714000000	972000000	576000000
PC(18:0_20:1)	8090000	7190000	10800000	8280000	6860000	7620000	7950000	7310000	9980000	8100000	9510000	7850000	8440000	9900000	9430000	9760000	8240000	7770000	10700000	7380000
PC(18:0_20:3)a	501000000	408000000	464000000	392000000	487000000	436000000	471000000	593000000	403000000	536000000	636000000	542000000	759000000	568000000	821000000	491000000	483000000	610000000	820000000	385000000
PC(18:0_20:3)b	1570000	2050000	2770000	2300000	2180000	1940000	5680000	2160000	2130000	2640000	2090000	4730000	3890000	3240000	2010000	5090000	5040000	5330000	5120000	9120000
PC(18:0_22:4)	20000000	12400000	26200000	18500000	21500000	21500000	22600000	22900000	28700000	18300000	16200000	14000000	17200000	16800000	18100000	17100000	13800000	14800000	19000000	14900000
PC(18:1_20:4)	69500000	63100000	84100000	303000000	76200000	49800000	182000000	127000000	1070000000	79500000	115000000	57900000	77800000	59800000	94600000	96000000	98800000	55300000	103000000	56400000
PC(20:4_18:0)	19400000	17100000	17400000	18900000	25400000	20100000	27800000	29600000	18800000	29700000	7700000	8960000	13700000	14400000	14900000	17200000	11400000	13000000	12800000	11100000
PC(22:1_20:4)	1890000	1910000	2750000	2510000	2790000	2370000	2240000	2670000	2100000	2200000	2120000	2250000	1730000	1380000	1080000	3480000	940000	2480000	2600000	1780000
PC(O-16:0_16:0)	18000000	20700000	21500000	24000000	20900000	19000000	18600000	20100000	21000000	23200000	21600000	19000000	29200000	23900000	18900000	40100000	22900000	18700000	21300000	32400000
PC(O-18:0_20:4)	5940000	8440000	8830000	12100000	11800000	7990000	8800000	9730000	8390000	9780000	5460000	4530000	7010000	5300000	5320000	11000000	5450000	5140000	5430000	7410000
PC(O-18:0_22:6)	2820000	3050000	3530000	4140000	3920000	3460000	3010000	3590000	3280000	3740000	3510000	3450000	5420000	3970000	3810000	6050000	4430000	3990000	4010000	5350000
PC(O-18:1_16:0)	38300000	45200000	59700000	58600000	45300000	50300000	48600000	46300000	48800000	51600000	50300000	46300000	79600000	60100000	46800000	94900000	65800000	61500000	64700000	103000000
PC(O-20:0_22:6)	61400	1160000	772000	1290000	3230000	1130000	1340000	1210000	1240000	1850000	531000	172000	395000	217000	411000	267000	195000	500000	393000	165000
PE(16:0_18:1)	87200000	62400000	111000000	22500000	40100000	43600000	13400000	66800000	116000000	55000000	34000000	44400000	30300000	38100000	42900000	52200000	32100000	22300000	33100000	27800000
PE(16:0_18:3)	1420000	2330000	1520000	1490000	975000	963000	1130000	1320000	1610000	1110000	690000	731000	396000	644000	624000	669000	603000	305000	391000	248000
PE(16:0_20:4)	2640000	2350000	2440000	2690000	2970000	2310000	2130000	4010000	2130000	2920000	2130000	2260000	3480000	2760000	3080000	2650000	2310000	2640000	2870000	3170000
PE(16:0_20:5)	5220000	5700000	5560000	4800000	4200000	3340000	4460000	5180000	6100000	4860000	4620000	4450000	4510000	4490000	6100000	4280000	4370000	3530000	4010000	2910000
PE(16:1_18:2)	3840000	6380000	4740000	4550000	3670000	3230000	3330000	3730000	4620000	4280000	4040000	4310000	3020000	3450000	5360000	3910000	3480000	3660000	3140000	2960000
PE(16:1_20:4)	15500000	14600000	17400000	12500000	9720000	12600000	11200000	14100000	15900000	13300000	10600000	12100000	12800000	12500000	13900000	12200000	11300000	12900000	13200000	12700000
PE(18:0_18:1)	8200000	8810000	8930000	7880000	8880000	8330000	9170000	8940000	10100000	9210000	7670000	7220000	8200000	8690000	9330000	9730000	7970000	6380000	9050000	9270000
PE(18:0_20:3)a	30800000	33300000	36600000	44500000	46400000	33000000	32600000	41900000	35600000	37400000	24500000	19700000	26300000	21900000	23900000	39300000	26500000	21200000	21300000	30700000
PE(18:0_20:3)b	5540000	5060000	9450000	5460000	4010000	4810000	6950000	5060000	7690000	5200000	5860000	5520000	5410000	6340000	6590000	7570000	5450000	4430000	5940000	6690000
PE(18:0_22:4)	13600000	12700000	12300000	15600000	15100000	13300000	12400000	16100000	14100000	15100000	9730000	10100000	13400000	12000000	11700000	19600000	13100000	11000000	12500000	16900000
PE(18:1_18:2)	251000	142000	342000	157000	368000	154000	147000	350000	200000	656000	225000	141000	68400	194000	159000	152000	126000	107000	80000	49600
PE(18:1_20:4)	4430000	6730000	4500000	4870000	4150000	4250000	3780000	6190000	5500000	5420000	2780000	2740000	2760000	2430000	4080000	3400000	2640000	3100000	3320000	2480000
PE(18:2_20:4)	7360000	7590000	6760000	6990000	5630000	7080000	5650000	8890000	6690000	7360000	8090000	6830000	6120000	6510000	8330000	9080000	7330000	7210000	7730000	5570000
PE(O-18:0_20:4)	1660000	2180000	2080000	2460000	2870000	1750000	2070000	2180000	2080000	2540000	1950000	1540000	2190000	1870000	1910000	2380000	1860000	1680000	1790000	3220000
PE(P-16:0_20:4)	33200000	33000000	37200000	41600000	41600000	35500000	33400000	40600000	33700000	44200000	27300000	28000000	35500000	34600000	29500000	68800000	12200000	34600000	25900000	65700000
PE(P-16:0_22:6)	13600000	13900000	12500000	20600000	18700000	16000000	12000000	15700000	13100000	16500000	14600000	10600000	18300000	12800000	13200000	22000000	17400000	15900000	11700000	22100000
PE(P-18:0_18:2)	1350000	1810000	2220000	1790000	2690000	1740000	2030000	1770000	2360000	2310000	2030000	1270000	1710000	1310000	1320000	2540000	1670000	1270000	2650000	2480000
PI(18:0_20:3)	927000	897000	1400000	811000	702000	387000	364000	539000	964000	630000	1180000	1120000	1120000	753000	979000	889000	775000	971000	901000	833000
PI(18:0_20:4)	48600000	39500000	47000000	41000000	45900000	34000000	44000000	51600000	33900000	40100000	23600000	20400000	19300000	18200000	18500000	27300000	15300000	23300000	20000000	22800000
PI(18:0_22:5)	6390000	5320000	6540000	5500000	5320000	4360000	5170000	5880000	3860000	4570000	4080000	3480000	3160000	3330000	3210000	4070000	3150000	3720000	3700000	3650000
PI(18:1_20:4)	2170000	2420000	2430000	2260000	1350000	1200000	1450000	1880000	2590000	2120000	2830000	3020000	2300000	2880000	3500000	3330000	2300000	2600000	2400000	2980000
SM(d18:1_20:0)	32600000	30700000	31100000	30600000	32800000	26100000	35600000	34900000	33600000	31100000	23900000	21900000	23400000	23000000	26400000	33200000	17600000	22200000	24200000	24700000
SM(d18:1_22:0)	41900000	142000000	121000000	148000000	140000000	108000000	146000000	149000000	148000000	141000000	116000000	82500000	102000000	101000000	123000000	124000000	84300000	111000000	103000000	88300000
SM(d18:1_22:1)	11500000	11900000	11100000	12300000	9880000	12000000	12000000	12800000	12900000	10600000	8030000	8450000	12100000	11500000	9510000	12500000	8950000	9220000	12600000	9510000
SM(d18:1_23:0)	75600000	78100000	67100000	67700000	78800000	61100000	81900000	85100000	80700000	87400000	72400000	65100000	65900000	59600000	75400000	59200000	49400000	63700000	67800000	40900000
SM(d18:1_24:0)a	148000000	164000000	132000000	158000000	159000000	108000000	177000000	127000000	158000000	144000000	118000000	104000000	98800000	89700000	123000000	105000000	79700000	99300000	99100000	75500000
SM(d18:1_24:0)b	3170000	2760000	3420000	3570000	5320000	3940000	3150000	3300000	2110000	4460000	7780000	1470000	4270000	3890000	10000000	2600000	3700000	2200000	3160000	3840000
SM(d18:1_24:1)	256000000	284000000	239000000	306000000	332000000	285000000	328000000	307000000	291000000	369000000	245000000	198000000	240000000	265000000	224000000	325000000	244000000	251000000	226000000	304000000
TAG(13:0_16:1_18:2)	1760000	1070000	1550000	1240000	2550000	1400000	1090000	928000	1080000	1850000	3130000	5300000	4520000	4420000	3820000	2230000	3060000	3100000	3220000	3010000
TAG(14:0_16:0_16:1)	175000000	52900000	244000000	59700000	87700000	92800000	76900000	57100000	72200000	105000000	210000000	340000000	374000000	260000000	228000000	131000000	204000000	204000000	284000000	186000000
TAG(14:0_16:0_18:0)	63300000	75300000	162000000	82500000	122000000	70800000	150000000	113000000	78900000	131000000	173000000	96000000	262000000	133000000	163000000	149000000	182000000	176000000	170000000	55700000
TAG(14:0_16:0_18:1)	1440000000	508000000	839000000	541000000	771000000	831000000	719000000	688000000	625000000	873000000	1750000000	1860000000	2190000000	1540000000	1510000000	1110000000	1410000000	1430000000	1640000000	1450000000
TAG(14:0_16:0_22:6)	6200000	4170000	4030000	4430000	19300000	7070000	5440000	4650000	2220000	8910000	16300000	17300000	22500000	18000000	22300000	13500000	15300000	15200000	17700000	16000000
TAG(14:0_16:1_17:1)	11600000	7330000	17900000	8000000	12600000	8080000	6860000	6500000	7540000	6110000	20400000	34600000	32300000	25200000	26700000	12800000	18100000	20900000	22500000	16700000
TAG(14:0_16:1_18:2)	178000000	80700000	246000000	86300000	204000000	139000000	73000000	65100000	75200000	182000000	430000000	861000000	982000000	558000000	624000000	240000000	441000000	514000000	601000000	401000000
TAG(14:0_16:1_20:3)	46600000	29500000	44200000	31000000	60800000	50400000	23400000	24300000	17100000	63800000	85900000	126000000	150000000	93400000	114000000	77400000	92600000	99700000	91600000	88400000
TAG(14:0_18:1_19:1)	69900000	43600000	143000000	47200000	58500000	68600000	43200000	37400000	60500000	70500000	136000000	184000000	198000000	152000000	135000000	80900000	132000000	137000000	171000000	119000000
TAG(15:0_16:0_16:1)	24000000	11400000	38300000	11400000	12400000	14000000	12800000	12200000	13200000	17000000	31800000	45500000	44400000	35300000	35200000	20100000	26600000	28500000	32400000	24600000
TAG(15:0_16:0_18:1)	124000000	43200000	166000000	45600000	81900000	70100000	56200000	66900000	49700000	116000000	145000000	258000000	257000000	209000000	227000000	128000000	178000000	169000000	186000000	152000000
TAG(15:0_16:0_18:2)	20400000	8590000	22900000	9530000	14700000	13300000	8360000	8810000	11100000	16700000	33400000	39900000	44800000	35200000	36200000	21800000	31700000	27800000	36800000	26000000
TAG(15:0_16:1_18:2)a	27200000	16600000	33400000	16900000	28100000	21900000	12700000	12400000	13100000	36200000	56300000	90800000	86800000	62100000	76200000	34100000	48800000	35600000	57700000	38400000
TAG(15:0_16:1_18:2)b	4680000	2400000	6810000	2500000	5090000	3610000	2110000	1860000	2370000	5040000	8980000	17100000	18600000	12300000	11700000	5630000	8980000	10200000	12400000	8410000
TAG(15:0_18:2_22:5)	1760000	1750000	753000	1450000	7130000	2340000	1210000	1450000	344000	4220000	3810000	4730000	4340000	3670000	5880000	3230000	3140000	4680000	3010000	2850000
TAG(16:0_12:1_18:2)	3390000	1550000	3130000	1650000	9110000	2940000	2050000	1830000	1380000	3330000	8060000	10400000	11300000	8590000	9270000	5350000	7020000	8020000	8980000	5810000
TAG(16:0_16:0_18:0)	158000000	55300000	110000000	65900000	115000000	95600000	157000000	92900000	62400000	86300000	120000000	84100000	124000000	87700000	105000000	88700000	119000000	114000000	111000000	102000000
TAG(16:0_16:0_18:1)	3550000000	1860000000	4190000000	1190000000	3010000000	3210000000	2670000000	1190000000	1890000000	3120000000	6580000000	1820000000	8640000000	5890000000	6480000000	4650000000	5820000000	6230000000	6260000000	5740000000
TAG(16:0_16:0_22:6)	30000000	24800000	10000000	26400000	150000000	47600000	35700000	50600000	9200000	64500000	71000000	56200000	146000000	54300000	63100000	73700000	91000000	121000000	48700000	223000000
TAG(16:0_16:1_16:3)	4160000	1840000	4790000	1740000	6950000	3340000	2590000	1900000	1540000	4610000	8190000	16300000	17400000	11900000	12000000	6020000	8170000	11200000	11600000	9670000
TAG(16:0_16:1_17:1)	137000000	59200000	217000000	65100000	86300000	84800000	54600000	64400000	72500000	130000000	270000000	396000000	379000000	284000000	317000000	151000000	223000000	239000000	274000000	190000000
TAG(16:0_16:1_18:1)	9190000000	7480000000	11500000000	7210000000	10400000000	10500000000	8680000000	8320000000	6920000000	12200000000	17800000000	18400000000	20900000000	14300000000	16900000000	12000000000	14700000000	15800000000	16300000000	14400000000
TAG(16:0_16:1_18:2)a	3510000000	2030000000	4380000000	2230000000	4970000000	3730000000	2060000000	2000000000	1550000000	4980000000	9220000000	13400000000	15200000000	10800000000	10900000000	6040000000	9160000000	10600000000	10700000000	8380000000
TAG(16:0_16:1_18:2)b	846000000	542000000	937000000	591000000	802000000	836000000	542000000	522000000	508000000	846000000	1410000000	1910000000	2010000000	1750000000	1630000000	1060000000	1660000000	1680000000	1600000000	1540000000
TAG(16:0_16:1_18:3)a	184000000	113000000	185000000	102000000	317000000	150000000	92600000	77500000	62800000	245000000	499000000	702000000	651000000	441000000	645000000	267000000	387000000	432000000	464000000	315000000
TAG(16:0_16:1_18:3)b	79300000	48600000	89300000	52100000	113000000	74000000	44600000	41100000	34600000	93800000	168000000	215000000	237000000	197000000	176000000	117000000	139000000	146000000	176000000	113000000
TAG(16:0_16:1_22:6)	29000000	51000000	17600000	44700000	179000000	57800000	43100000	63100000	11500000	97100000	61800000	78300000	150000000	50100000	102000000	49100000	80300000	123000000	50300000	188000000
TAG(16:0_17:0_18:1)a	149000000	46600000	191000000	55300000	107000000	99800000	90300000	90900000	62500000	141000000	229000000	198000000	185000000	162000000	207000000	121000000	145000000	155000000	171000000	118000000
TAG(16:0_17:0_18:1)b	56300000	14700000	68600000	17300000	24800000	33300000	21000000	19500000	24000000	49700000	60200000	59000000	54600000	43000000	42900000	32900000	39100000	50200000	50100000	38600000
TAG(16:0_17:1_18:1)	686000000	266000000	986000000	303000000	506000000	515000000	327000000	366000000	363000000	753000000	1470000000	1700000000	1550000000	1310000000	1520000000	838000000	1150000000	1160000000	1300000000	895000000
TAG(16:0_17:1_18:2)a	282000000	156000000	315000000	171000000	282000000	237000000	147000000	159000000	125000000	401000000	649000000	802000000	707000000	602000000	738000000	389000000	513000000	572000000	589000000	395000000
TAG(16:0_17:1_18:2)b	55900000	34700000	59400000	38200000	53700000	50000000	35200000	31300000	28500000	60300000	81100000	112000000	126000000	103000000	107000000	69400000	87400000	90500000	105000000	88200000
TAG(16:0_17:1_18:2)c	49400000	30800000	60800000	32100000	42800000	43900000	31000000	29400000	27600000	54600000	76300000	95800000	69100000	94500000	107000000	67900000	83400000	87000000	83200000	81900000
TAG(16:0_17:1_20:4)	13500000	8550000	8310000	7260000	18700000	10600000	9550000	10600000	5510000	16700000	14400000	21700000	23600000	15300000	19400000	16500000	14200000	21900000	11900000	20300000
TAG(16:0_17:2_18:2)	6580000	4470000	6450000	3930000	14900000	7870000	3470000	4590000	2620000	11000000	17400000	26600000	32900000	22300000	24600000	15800000	22600000	19200000	20000000	16000000
TAG(16:0_17:2_20:3)	11200000	6590000	12500000	7170000	21000000	13100000	5650000	11300000	3280000	18100000	26900000	48900000	44600000	36900000	34800000	18300000	35000000	25400000	25200000	23200000
TAG(16:0_18:0_18:0)	33000000	13700000	20700000	16100000	26000000	20800000	37400000	21300000	15100000	22900000	24600000	14100000	18200000	15200000	19700000	15600000	23200000	21900000	20800000	16800000
TAG(16:0_18:0_18:1)a	2030000000	712000000	1830000000	927000000	1830000000	1710000000	1870000000	1480000000	908000000	1800000000	2670000000	2200000000	2460000000	2000000000	2310000000	1600000000	2020000000	2040000000	2340000000	1860000000
TAG(16:0_18:0_18:1)b	250000000	121000000	247000000	152000000	237000000	211000000	252000000	205000000	146000000	227000000	223000000	204000000	223000000	185000000	218000000	167000000	177000000	202000000	209000000	182000000
TAG(16:0_18:1_16:3)	35900000	14200000	34400000	16600000	47300000	25900000	20800000	22700000	12600000	37000000	75100000	124000000	136000000	84800000	107000000	64600000	76700000	106000000	99400000	88400000
TAG(16:0_18:1_18:1)	21800000000	12400000000	12600000000	13300000000	20400000000	24600000000	16100000000	8720000000	12600000000	22000000000	40200000000	42800000000	45900000000	38500000000	41700000000	31000000000	36600000000	39300000000	42100000000	30000000000
TAG(16:0_18:1_18:2)a	1990000000	1450000000	2150000000	1840000000	2400000000	2230000000	1840000000	1850000000	1440000000	2210000000	2680000000	2430000000	2450000000	2220000000	1640000000	1200000000	1090000000	1460000000	2310000000	1090000000
TAG(16:0_18:1_18:2)b	268000000	268000000	129000000	254000000	832000000	386000000	283000000	297000000	123000000	587000000	227000000	186000000	407000000	327000000	429000000	364000000	368000000	586000000	268000000	994000000
TAG(16:0_18:1_18:2)c	1880000	2790000	6120000	2980000	3450000	7900000	3430000	3920000	670000	2750000	7930000	6030000	5940000	3000000	56500000	2440000	26100000	6820000	42700000	5890000
TAG(16:0_18:1_18:2)d	3910000	232000	1060000	1380000	598000	661000	1410000	5380000	5980000	1090000	9340000	4690000	6780000	1070000	9840000	1110000	2990000	2790000	3590000	3170000
TAG(16:0_18:1_18:2)e	3380000	652000	1610000	1200000	1570000	2120000	1240000	1640000	5300000	754000	8100000	4110000	6030000	1440000	9760000	2710000	2620000	1740000	3180000	2750000
TAG(16:0_18:1_19:1)	474000000	163000000	543000000	193000000	393000000	418000000	290000000	292000000	237000000	533000000	883000000	815000000	696000000	643000000	762000000	549000000	596000000	725000000	726000000	491000000
TAG(16:0_18:1_19:3)	63100000	17900000	26600000	36700000	43900000	28800000	31700000	30500000	10100000	44400000	68000000	99500000	149000000	81300000	98800000	59100000	84600000	97100000	103000000	72800000
TAG(16:0_18:1_20:1)	3850000000	1540000000	3390000000	1960000000	3660000000	4120000000	3430000000	2860000000	1640000000	3990000000	9030000000	7620000000	7900000000	5600000000	7810000000	5430000000	7430000000	7770000000	8070000000	6390000000
TAG(16:0_18:1_20:4)	671000000	538000000	358000000	548000000	1450000000	846000000	666000000	877000000	366000000	1050000000	984000000	992000000	1190000000	860000000	1200000000	1080000000	1090000000	1530000000	796000000	1550000000
TAG(16:0_18:1_22:6)	233000000	364000000	80700000	384000000	1470000000	558000000	479000000	446000000	74300000	331000000	411000000	377000000	793000000	322000000	546000000	378000000	539000000	805000000	296000000	975000000
TAG(16:0_18:2_18:3)	913000000	413000000	459000000	428000000	1770000000	641000000	454000000	279000000	148000000	1060000000	1280000000	1990000000	1840000000	2200000000	1960000000	1100000000	1250000000	1570000000	1250000000	1100000000
TAG(16:0_18:2_19:2)	71900000	55600000	71200000	68100000	116000000	87500000	65000000	56700000	19200000	102000000	134000000	117000000	133000000	131000000	128000000	105000000	115000000	125000000	133000000	104000000
TAG(16:0_18:2_20:4)	61500000	72700000	26000000	86000000	206000000	97400000	79300000	99700000	41300000	114000000	65500000	57900000	74100000	42600000	87100000	87700000	57200000	97300000	46100000	80200000
TAG(16:0_18:2_20:5)	15400000	18400000	6800000	17600000	90100000	32400000	17800000	17800000	5850000	41900000	31300000	45900000	46600000	32600000	45400000	30200000	33900000	43100000	16900000	187000000
TAG(16:0_18:2_22:6)	36800000	70500000	12600000	83700000	282000000	103000000	84500000	73300000	16000000	128000000	59400000	74300000	101000000	54200000	81700000	55600000	68300000	72200000	40600000	150000000
TAG(16:0_19:0_18:1)a	17000000	7220000	25800000	8730000	17200000	16900000	19900000	11700000	8390000	15800000	30400000	22400000	22200000	21000000	19000000	9690000	12000000	25500000	25000000	18300000
TAG(16:0_19:0_18:1)b	9350000	2660000	8410000	3160000	5730000	5210000	5230000	4470000	3900000	8330000	9550000	8300000	7490000	6880000	7540000	10700000	7150000	7950000	8630000	6030000
TAG(16:0_19:2_20:3)	54700000	35000000	37300000	39600000	73000000	54100000	39600000	37900000	22500000	64000000	99300000	98100000	82100000	88400000	112000000	83000000	89400000	91100000	94700000	68200000
TAG(16:0_20:4_22:6)	2470000	2900000	282000	4110000	11500000	5620000	3620000	4930000	1310000	6100000	3210000	1920000	7650000	3700000	3790000	3970000	4790000	9680000	3390000	11200000
TAG(16:0_21:0_18:1)a	3470000	2760000	3510000	2800000	3970000	2770000	3920000	3810000	2910000	5260000	6710000	3770000	5110000	4610000	4680000	3600000	4710000	5700000	5290000	4180000
TAG(16:0_21:0_18:1)b	2510000	747000	1450000	933000	1770000	1600000	1680000	1400000	932000	1430000	2860000	2200000	2350000	1850000	2420000	1530000	2010000	2500000	2340000	1550000
TAG(16:0_22:6_22:6)	1250000	2950000	83000	4000000	19100000	5540000	3830000	4400000	323000	8930000	2820000	2750000	9440000	532000	3870000	2370000	4430000	10200000	2510000	15100000
TAG(16:0_24:0_18:1)	3550000	2470000	2700000	2360000	3370000	2830000	3200000	3100000	2550000	3410000	5990000	4740000	4040000	4180000	4360000	2960000	4310000	4320000	4010000	3080000
TAG(16:1_16:1_18:1)	107000000	45900000	184000000	56300000	102000000	95800000	42700000	39700000	53900000	78700000	56100000	742000000	811000000	18600000	42600000	10500000	32900000	147000000	19800000	345000000
TAG(16:1_16:1_18:3)	41400000	26400000	42800000	27600000	89500000	42200000	24500000	15300000	15000000	60100000	108000000	142000000	179000000	119000000	156000000	47800000	70000000	129000000	115000000	63300000
TAG(16:1_17:1_18:2)	36500000	34900000	28800000	37700000	75000000	49300000	35000000	23300000	11300000	81400000	114000000	167000000	131000000	113000000	91700000	64800000	88300000	112000000	75700000	77400000
TAG(16:1_18:0_20:2)	214000000	271000000	444000000	302000000	312000000	389000000	101000000	334000000	148000000	439000000	395000000	446000000	304000000	504000000	185000000	554000000	247000000	497000000	257000000	193000000
TAG(16:1_18:1_16:3)	982000	768000	846000	600000	1790000	49300	51900	452000	145000	1150000	3330000	4060000	4660000	4290000	5180000	1940000	3520000	2860000	3040000	2630000
TAG(16:1_18:1_18:1)	3970000000	74400000	5300000000	2600000000	4110000000	4920000000	13100000	31800000	2660000000	18800000	8830000000	15800000000	17700000000	10400000000	11200000000	9280000000	12900000000	10700000000	13100000000	15500000000
TAG(16:1_18:1_20:4)	73400000	69000000	42900000	74000000	235000000	61900000	73100000	49900000	21500000	143000000	170000000	184000000	241000000	114000000	238000000	178000000	145000000	249000000	147000000	134000000
TAG(16:1_18:1_20:5)	2620000	1310000	2000000	1550000	3600000	2660000	1780000	1860000	734000	3310000	6180000	8060000	8900000	8770000	6750000	6110000	8890000	8250000	7270000	10200000
TAG(16:1_18:2_16:3)	1550000	1630000	1750000	1310000	6050000	1950000	1300000	912000	75000	2810000	4210000	7660000	8190000	4570000	8010000	2640000	4180000	7280000	5110000	3810000
TAG(16:1_18:2_18:3)	30300000	24200000	22700000	24900000	67200000	34600000	15500000	13800000	8890000	50200000	66600000	84800000	72400000	97600000	90900000	47700000	52700000	113000000	56500000	39400000
TAG(16:1_18:2_18:4)	4160000	1770000	1410000	1880000	9090000	3480000	1450000	3040000	929000	4720000	7730000	11300000	12300000	6920000	15100000	6850000	7690000	10400000	6040000	3650000
TAG(16:1_18:2_20:5)	3380000	5520000	4850000	3090000	14200000	7100000	2650000	3900000	1610000	8180000	5670000	10400000	9620000	7080000	13900000	6310000	20400000	11700000	5930000	6350000
TAG(16:1_18:3_22:6)	489000	1370000	202000	1290000	5620000	1620000	985000	970000	201000	2620000	981000	1450000	1760000	891000	2020000	922000	1330000	2100000	617000	1960000
TAG(16:1_20:1_22:1)	126000000	74900000	113000000	71900000	82800000	158000000	107000000	121000000	68200000	141000000	349000000	265000000	302000000	357000000	320000000	366000000	322000000	390000000	323000000	337000000
TAG(17:0_18:0_18:1)	24800000	8570000	21600000	10600000	22600000	18900000	23400000	18700000	12000000	28400000	32300000	22900000	22200000	18900000	25400000	18800000	21300000	24300000	24500000	17800000
TAG(17:0_18:1_20:1)	31200000	19100000	32000000	21600000	36000000	17300000	29800000	28100000	19100000	33100000	55200000	47700000	55100000	49200000	54200000	45700000	47500000	52800000	49400000	41200000
TAG(17:0_18:1_22:5)	5940000	6880000	2750000	7210000	16100000	9030000	7360000	9900000	3110000	10500000	12300000	11600000	12000000	13500000	15600000	15800000	14100000	18100000	10100000	16100000
TAG(17:1_18:1_18:2)	53300000	30900000	44200000	37400000	61500000	55200000	32500000	31200000	24400000	75200000	104000000	100000000	83800000	85300000	89700000	74900000	76000000	89500000	89900000	54200000
TAG(17:1_18:1_20:4)a	16300000	13700000	10600000	18400000	27600000	14000000	20300000	16200000	8900000	18200000	37800000	44200000	34700000	34500000	46900000	27100000	36100000	47800000	23200000	61800000
TAG(17:1_18:1_20:4)b	12500000	8750000	6560000	10200000	30400000	10200000	7180000	5760000	2840000	22400000	31700000	18400000	17200000	22700000	36600000	24500000	25200000	19700000	25100000	14300000
TAG(18:0_17:2_20:5)	368000000	559000000	223000000	260000000	457000000	317000000	272000000	242000000	151000000	386000000	476000000	413000000	396000000	377000000	498000000	366000000	386000000	456000000	254000000	386000000
TAG(18:0_18:0_18:1)	206000000	62700000	126000000	81100000	165000000	134000000	162000000	129000000	78200000	149000000	307000000	216000000	217000000	183000000	239000000	149000000	210000000	226000000	253000000	157000000
TAG(18:0_18:1_18:1)	49000000	22500000	76900000	26800000	36200000	40300000	26400000	28500000	31700000	60600000	80600000	88500000	87800000	74400000	75000000	51300000	62600000	64500000	77400000	50800000
TAG(18:0_18:1_18:2)a	11500000000	5580000000	5030000000	2710000000	9210000000	14300000000	10200000000	7430000000	5740000000	10300000000	24800000000	25600000000	24300000000	23000000000	25900000000	21600000000	23800000000	29100000000	26900000000	15300000000
TAG(18:0_18:1_18:2)b	122000000	97000000	118000000	140000000	167000000	171000000	163000000	136000000	74100000	123000000	172000000	149000000	154000000	132000000	173000000	160000000	170000000	202000000	149000000	161000000
TAG(18:0_18:1_18:2)c	7270000	4120000	10900000	16400000	6730000	3780000	6690000	3180000	4420000	6700000	5250000	17300000	42700000	19200000	42000000	11000000	29600000	7210000	20500000	11500000
TAG(18:0_18:1_19:1)	53800000	19900000	39000000	24200000	43200000	47100000	37300000	36500000	25500000	65800000	88600000	97000000	71000000	75700000	62700000	70300000	71600000	100000000	74900000	71300000
TAG(18:0_18:1_21:2)	17800000	8750000	15900000	14100000	15800000	23700000	16900000	18900000	7930000	20000000	45500000	39800000	41600000	38600000	37000000	38000000	43000000	42200000	39100000	39800000
TAG(18:0_18:1_22:1)	15600000	9180000	12300000	9170000	14800000	12900000	13500000	12900000	9970000	14800000	38400000	29000000	25800000	28500000	27800000	22300000	33500000	30500000	29000000	24000000
TAG(18:0_18:1_22:4)	64600000	51800000	49400000	58300000	101000000	88200000	65400000	89000000	38400000	88000000	116000000	143000000	146000000	125000000	168000000	165000000	154000000	192000000	124000000	209000000
TAG(18:0_18:2_22:4)	58700000	73500000	27900000	65700000	174000000	85400000	82300000	89300000	36000000	112000000	136000000	119000000	129000000	136000000	179000000	173000000	171000000	200000000	101000000	182000000
TAG(18:0_19:0_18:1)	121000000	53900000	125000000	66100000	113000000	107000000	113000000	95800000	69400000	105000000	117000000	99400000	113000000	97200000	106000000	80600000	82000000	98700000	104000000	91700000
TAG(18:0_20:0_18:1)	12200000	6220000	8380000	7110000	9490000	7660000	8920000	9250000	6910000	9240000	18600000	14600000	13300000	13300000	14700000	9820000	14100000	15400000	15100000	10900000
TAG(18:0_20:1_18:3)	80700000	93300000	40600000	97500000	119000000	93000000	87800000	127000000	35500000	61600000	78500000	65300000	91100000	48600000	98900000	89100000	83500000	115000000	56800000	155000000
TAG(18:0_20:4_22:4)	5810000	7380000	4690000	9810000	27100000	10400000	8280000	10700000	3290000	15700000	9210000	9850000	16300000	9860000	12200000	13700000	15700000	20300000	9160000	26900000
TAG(18:1_17:2_18:2)	45500000	35200000	28300000	38000000	64300000	37800000	28500000	22500000	16100000	73400000	105000000	97000000	72600000	81600000	131000000	64800000	78300000	88900000	87600000	47600000
TAG(18:1_18:1_18:2)	2680000000	5440000000	6680000000	6170000000	10500000000	8580000000	6090000000	7020000000	3730000000	11000000000	18800000000	17800000000	17300000000	16900000000	20900000000	15900000000	17600000000	19100000000	18400000000	10300000000
TAG(18:1_18:1_18:3)	3040000000	1760000000	1670000000	2100000000	6170000000	3230000000	2010000000	1970000000	849000000	4840000000	8940000000	7700000000	6940000000	6700000000	9660000000	6670000000	7270000000	7940000000	7070000000	4780000000
TAG(18:1_18:1_19:1)	37600000	15500000	42600000	22300000	30900000	44300000	25200000	30800000	22700000	56700000	36300000	110000000	101000000	99900000	94200000	87200000	101000000	111000000	116000000	81500000
TAG(18:1_18:1_20:1)	1390000000	622000000	1300000000	809000000	1060000000	1860000000	1240000000	1200000000	620000000	1560000000	5320000000	4180000000	5040000000	5250000000	4480000000	4310000000	5390000000	5350000000	5340000000	4770000000
TAG(18:1_18:1_20:3)	134000000	86100000	106000000	107000000	156000000	143000000	115000000	149000000	69500000	140000000	212000000	234000000	260000000	210000000	250000000	260000000	259000000	298000000	234000000	306000000
TAG(18:1_18:1_20:4)	379000000	421000000	180000000	465000000	1460000000	439000000	516000000	688000000	201000000	911000000	605000000	944000000	1080000000	828000000	1250000000	1210000000	1200000000	1370000000	734000000	1560000000
TAG(18:1_18:1_22:4)	57800000	62800000	36100000	67400000	178000000	121000000	67800000	115000000	29400000	150000000	209000000	191000000	267000000	217000000	256000000	251000000	273000000	350000000	208000000	387000000
TAG(18:1_18:2_16:3)	19200000	16800000	13800000	17300000	63500000	24400000	19800000	17700000	6970000	35800000	39000000	44300000	42000000	33300000	54400000	32800000	33800000	40300000	32300000	64700000
TAG(18:1_18:2_18:2)a	195000000	166000000	66400000	77000000	610000000	200000000	90400000	121000000	28900000	310000000	349000000	396000000	294000000	668000000	477000000	260000000	218000000	350000000	229000000	206000000
TAG(18:1_18:2_18:2)b	117000000	76200000	76700000	75400000	175000000	130000000	63500000	59900000	30800000	187000000	311000000	302000000	317000000	239000000	352000000	208000000	241000000	276000000	256000000	151000000
TAG(18:1_18:2_18:3)	504000000	382000000	277000000	439000000	1690000000	494000000	338000000	239000000	98000000	1040000000	1170000000	883000000	787000000	1200000000	1380000000	739000000	794000000	960000000	706000000	452000000
TAG(18:1_18:2_18:4)	57300000	37000000	27800000	63600000	261000000	86200000	53300000	46700000	17600000	86400000	142000000	154000000	160000000	111000000	208000000	72500000	121000000	170000000	96300000	115000000
TAG(18:1_18:2_20:2)	587000000	428000000	320000000	480000000	1000000000	762000000	477000000	587000000	137000000	963000000	2080000000	1690000000	1700000000	1640000000	2420000000	1590000000	1990000000	2470000000	1620000000	1780000000
TAG(18:1_18:2_20:3)a	160000000	224000000	90000000	224000000	899000000	367000000	19400000	265000000	46200000	558000000	837000000	615000000	817000000	623000000	1040000000	645000000	791000000	1130000000	585000000	813000000
TAG(18:1_18:2_20:3)b	41600000	22400000	13900000	47600000	196000000	31800000	38500000	76400000	18500000	82500000	77100000	87000000	82900000	65300000	96900000	76000000	75100000	96200000	58000000	151000000
TAG(18:1_18:2_20:4)a	196000000	205000000	98300000	234000000	789000000	349000000	212000000	277000000	92300000	447000000	524000000	515000000	681000000	472000000	864000000	624000000	559000000	836000000	400000000	713000000
TAG(18:1_18:2_20:4)b	15100000	12700000	7150000	7850000	27900000	16600000	8690000	8760000	3610000	17500000	34700000	34500000	21200000	30300000	40800000	23800000	29200000	29600000	23300000	20100000
TAG(18:1_18:2_20:5)	5310000	6670000	2300000	8680000	33200000	12400000	9050000	10400000	2420000	15300000	8780000	8710000	18500000	3740000	9860000	9270000	12700000	24400000	7310000	15900000
TAG(18:1_18:2_22:4)a	22700000	35700000	10800000	38500000	100000000	45700000	30500000	37700000	14400000	60700000	42800000	22200000	25500000	28700000	63500000	57100000	53200000	56000000	21700000	54300000
TAG(18:1_18:2_22:4)b	7890000	16400000	3760000	18000000	48100000	22700000	13400000	20800000	4600000	29500000	21900000	5150000	24400000	18200000	28200000	27700000	26200000	37800000	15800000	42600000
TAG(18:1_18:2_22:6)	31100000	84000000	8780000	88200000	407000000	100000000	75500000	64100000	12300000	187000000	78900000	72600000	115000000	62400000	138000000	73900000	118000000	146000000	45200000	167000000
TAG(18:1_18:2_24:3)	8000000	9420000	4360000	10300000	22900000	15600000	10800000	15900000	4390000	13700000	18200000	17000000	23400000	18700000	22500000	23600000	25300000	32700000	15000000	42000000
TAG(18:1_19:1_18:2)	24600000	13200000	17100000	16600000	26000000	24000000	15700000	18900000	12200000	33100000	49000000	43800000	42200000	39600000	44400000	39400000	44300000	48400000	46700000	33700000
TAG(18:1_20:1_20:1)	55000000	26400000	45600000	30100000	41300000	62600000	46600000	50200000	27000000	51800000	318000000	184000000	243000000	269000000	207000000	232000000	318000000	268000000	283000000	188000000
TAG(18:1_20:1_20:2)	63400000	36400000	50000000	44900000	63500000	50400000	54400000	57400000	32100000	79400000	252000000	159000000	343000000	326000000	234000000	248000000	376000000	343000000	267000000	355000000
TAG(18:1_20:1_20:3)a	58900000	42900000	40400000	49700000	80600000	89000000	53000000	83500000	26300000	86500000	253000000	227000000	239000000	233000000	253000000	294000000	254000000	335000000	240000000	382000000
TAG(18:1_20:1_20:3)b	41100000	45000000	24300000	42900000	76400000	63200000	47000000	55400000	20500000	74200000	129000000	93500000	111000000	116000000	158000000	134000000	132000000	146000000	103000000	139000000
TAG(18:1_20:1_22:1)	8500000	5590000	7430000	5240000	9960000	7330000	8650000	7040000	5790000	8770000	21900000	15300000	16300000	18600000	16200000	16100000	22300000	18400000	18100000	18400000
TAG(18:1_20:1_22:3)	6310000	5180000	5400000	5480000	9260000	8380000	6730000	8530000	4450000	8970000	20800000	14300000	17100000	19400000	15200000	21500000	19600000	24100000	15700000	34300000
TAG(18:1_20:1_22:4)	8990000	8940000	6590000	10300000	20400000	16900000	10500000	16200000	5420000	18000000	28600000	17800000	25700000	23900000	24900000	33400000	31600000	38000000	21600000	62700000
TAG(18:1_20:1_24:1)	1280000	939000	911000	471000	1420000	1250000	901000	942000	581000	1340000	2340000	1610000	1600000	1520000	1400000	1690000	1810000	2030000	1360000	1810000
TAG(18:1_20:1_24:5)	1350000	1760000	134000	2040000	3890000	2910000	1870000	2720000	720000	3020000	6630000	1600000	6350000	4650000	6030000	9430000	7340000	9400000	5150000	12100000
TAG(18:1_20:3_22:4)	14000000	35800000	4830000	33000000	53900000	38700000	37400000	30700000	4810000	39600000	18200000	16100000	22400000	17300000	22600000	17800000	32700000	31400000	15300000	54400000
TAG(18:1_20:4_22:6)	2920000	5530000	948000	7070000	27200000	8180000	7150000	6260000	1230000	12100000	5080000	6110000	9970000	5010000	7760000	5720000	7870000	13400000	4630000	8340000
TAG(18:1_22:1_20:2)	7430000	5070000	6270000	5420000	10600000	7550000	7510000	7500000	5300000	8150000	24100000	14700000	15900000	17500000	16400000	18000000	21300000	21300000	17800000	20700000
TAG(18:1_22:6_22:6)	210000	2350000	108000	2630000	8360000	1990000	2040000	1730000	46000	3850000	740000	258000	2170000	131000	1430000	587000	1460000	3250000	725000	4330000
TAG(18:2_18:0_20:0)	26900000	9160000	30600000	13000000	20300000	21500000	15900000	17900000	15800000	25800000	24900000	21100000	17900000	18600000	20900000	18300000	14400000	19600000	21700000	12400000
TAG(18:2_18:2_22:6)	3330000	8640000	1040000	9080000	36100000	9440000	7560000	6750000	1580000	15100000	5690000	5320000	8850000	4570000	9930000	5380000	7510000	10800000	3910000	10400000
TAG(18:2_18:3_20:4)	1540000	15700000	2310000	3230000	14300000	3720000	2610000	2150000	635000	6220000	3350000	3240000	3560000	2560000	5250000	2680000	3280000	27100000	1670000	2980000
TAG(18:2_20:3_22:4)	6540000	17700000	1820000	19000000	54300000	18900000	15700000	12500000	2760000	30900000	11700000	10900000	17600000	10500000	21700000	14100000	18100000	24300000	8840000	26200000
TAG(O-16:0_16:0_22:4)	5930000	6790000	2710000	6970000	9560000	7100000	7780000	8170000	7580000	6830000	8010000	6530000	5180000	6230000	4910000	8840000	4950000	6460000	4570000	5670000
TAG(O-16:0_18:0_22:4)	3510000	5030000	5190000	5760000	8410000	5430000	6610000	7580000	5250000	5240000	5610000	2820000	2620000	3090000	2270000	3980000	2570000	3680000	1980000	3940000
TAG(O-16:0_18:1_18:2)	7120000	7050000	9080000	6800000	9250000	8620000	10100000	6900000	8070000	8400000	9620000	6580000	7410000	6530000	5710000	8870000	6010000	8130000	5690000	8910000
TAG(O-16:0_18:1_20:4)	6450000	7670000	9580000	8740000	14000000	9780000	10600000	11600000	9500000	10000000	11200000	7710000	8080000	7120000	6390000	10400000	6970000	10100000	5800000	9420000
TAG(O-16:0_18:1_22:4)	7840000	9750000	11100000	11300000	16800000	12000000	13900000	13100000	11500000	12200000	9330000	9660000	6950000	9440000	3960000	13100000	6310000	10500000	5810000	14500000
TAG(O-16:0_18:1_22:5)	2440000	2990000	3040000	3490000	4560000	3410000	3340000	4260000	3270000	3560000	3470000	2460000	2420000	2840000	1550000	4390000	2400000	3990000	2090000	3260000
TAG(O-18:0_18:0_22:4)	2440000	1720000	2210000	1710000	3270000	4030000	2610000	2770000	1900000	1950000	2740000	1470000	671000	640000	550000	897000	504000	966000	154000	865000
TAG(O-18:0_18:1_20:3)	2530000	969000	1620000	1220000	1630000	1980000	1490000	1490000	1070000	215000	7090000	5940000	5040000	5470000	5250000	4190000	6100000	6790000	6270000	4540000
TAG(O-18:0_18:1_22:4)	3630000	4690000	7300000	5880000	8630000	7220000	8020000	8150000	5740000	6490000	5810000	3620000	3110000	3610000	2020000	5510000	2450000	4930000	1960000	5520000
TAG(O-18:1_18:1_18:2)	1970000	1640000	2950000	2150000	2940000	2550000	3160000	2040000	2360000	2710000	2710000	1020000	1720000	1740000	1630000	2560000	1540000	2370000	1370000	2470000
TAG(O-20:0_18:1_18:2)	6310000	5950000	7580000	5760000	10100000	8960000	11400000	7690000	6790000	8330000	9410000	6660000	4940000	6320000	5430000	8070000	6930000	6510000	4760000	7110000

## Sheet: 2C plasma WDvsCD
Supplemental Table S2C
Comparison of plasma lipid levels in mice fed WD compared to CD for 45 weeks, analyzed separately for Plin4+/+ and Plin4-/- mice.
False discovery rate (fdr / adj. P. < 0.015) was considered statistically different.
Plin4+/+ Western_vs_Control					Plin4-/- Western_vs_Control
Lipid	log2FC	P.Value	adj.P.Val		Lipid	log2FC	P.Value	adj.P.Val
Cer(d18:1_24:0)b	2.32275	7.18717e-07	2.58738e-05		Cer(d18:0_22:0)a	1.79755	0.000266742	0.00279928
PI(18:0_20:3)	1.65007	4.89114e-05	0.00156516		Cer(d18:1_24:0)b	2.13949	0.000311031	0.00279928
Cer(d18:1_24:0)a	1.34902	0.000227371	0.00279928		Cer(d18:0_24:0)	1.56462	0.000760955	0.00327113
Cer(d18:0_22:0)a	2.00059	0.000462914	0.00281103		Cer(d18:1_23:0)a	1.47729	0.00193294	0.00535491
Cer(d18:0_24:0)	1.80735	0.00054659	0.00281103		Cer(d18:0_22:0)b	1.39642	0.00268292	0.00689894
Cer(d18:1_23:0)a	1.67726	0.00047568	0.00281103		Cer(d18:1_24:1)a	1.46166	0.004057	0.0097368
Cer(d18:0_23:0)	1.55434	0.000908647	0.00327113		Cer(d18:0_23:0)	1.35625	0.00580004	0.0130501
Cer(d18:1_24:1)a	1.62226	0.000868805	0.00327113		PI(18:2_16:0)	0.734152	0.00130397	0.0139091
PI(18:1_20:4)	2.35648	0.000272497	0.00435995		PC(16:0_18:0)a	1.88515	0.000182885	0.0146308
Cer(d18:1_23:0)b	1.15251	0.00147697	0.0048337		PI(18:1_20:4)	1.7328	0.00243842	0.0155596
Cer(d18:0_22:0)b	1.67572	0.00193372	0.00535491		PI(16:0_20:4)a	1.21454	0.00441606	0.0201877
PC(16:0_18:0)a	2.04221	9.28554e-05	0.0146308		LPC(18:1)a	1.51076	0.00233914	0.0280697
PI(16:0_20:4)a	1.61218	0.00202336	0.0155596		LPC(18:2)b	0.85445	0.00345901	0.0332065
PI(16:0_20:4)b	1.57255	0.00291743	0.0155596		LPC(18:2)c	0.814267	0.00524461	0.0419569
LPC(18:1)a	1.54	0.000238048	0.0164797		Cer(d18:1_24:0)a	1.08869	0.020467	0.0433419
LPC(20:5)b	0.867803	0.000368873	0.0164797		LPC(20:2)a	1.38846	0.00623345	0.0460316
LPC(22:6)c	1.77582	0.00051499	0.0164797		Cer(d18:1_23:0)b	1.20123	0.024061	0.0481219
LPC(18:2)c	0.842697	0.0012059	0.026977		LPC(20:2)b	1.19498	0.00973062	0.0531051
LPC(22:5)b	1.20628	0.00140505	0.026977		LPC(20:5)b	1.13214	0.0105104	0.0531051
LPC(18:1)b	2.44843	0.00181716	0.0280697		LPC(22:6)c	1.56512	0.00845395	0.0531051
LPC(18:2)d	0.752596	0.00226567	0.0280697		LPC(22:5)b	0.865802	0.0113677	0.0545651
PI(18:2_16:0)	1.21931	0.00720908	0.0288363		LPC(18:1)b	1.37412	0.0122659	0.0560729
LPC(20:0)	0.962025	0.00301503	0.0321603		PC(O-18:1_16:0)	1.35321	0.00113526	0.060547
TAG(18:1_18:1_20:4)b	-1.45897	7.17867e-05	0.0321604		LPC(18:2)d	0.660013	0.0146948	0.0641226
LPC(20:1)	1.35957	0.00401443	0.035035		Hex1Cer(d18:1_22:0)	0.829776	0.0140635	0.0750051
PI(16:0_18:2)b	0.86741	0.0121558	0.0432207		Hex1Cer(d18:1_24:1)	1.04649	0.00958558	0.0750051
LPC(20:2)a	1.12946	0.00706008	0.048412		PC(20:4_20:4)	1.08419	0.00293984	0.0760461
LPC(18:2)a	0.781958	0.0102572	0.0531051		PE(18:1_20:4)b	-3.09454	0.000669794	0.0776962
LPC(20:5)a	0.98036	0.00886477	0.0531051		LPC(22:5)a	0.988072	0.0200505	0.0836892
TAG(16:0_18:1_24:1)	0.85901	0.000304045	0.0681062		LPC(20:5)a	0.781222	0.0228541	0.0843844
Hex1Cer(d18:1_22:0)	0.68949	0.013545	0.0750051		LPC(16:0)b	1.34434	0.0254947	0.0843961
PC(16:0_18:0)b	2.55315	0.00458259	0.0760461		PC(16:1_18:2)	1.71765	0.00820582	0.0937808
PC(16:0_18:1)b	2.12649	0.00520924	0.0760461		PI(16:0_18:2)a	0.641529	0.0347997	0.0957709
PC(16:1_18:2)	2.11905	0.0037141	0.0760461		PI(16:0_20:4)b	0.883551	0.0359155	0.0957709
PC(16:1_20:4)	1.44265	0.0045084	0.0760461		LPC(16:0)a	0.778285	0.0317458	0.0968414
PC(16:1_22:6)	1.27416	0.00522817	0.0760461		LPC(20:0)	1.00021	0.0338783	0.0985549
PC(18:0_18:1)b	1.21205	0.00469282	0.0760461		Hex1Cer(d18:1_23:0)b	0.954761	0.0322277	0.103129
PC(18:2_18:2)	0.772777	0.00440609	0.0760461		PC(18:0_18:1)b	1.65438	0.0097738	0.104254
PC(16:0_18:3)	2.54478	0.00592603	0.0790138		LPC(16:0)d	0.802762	0.0379756	0.107225
LPC(16:0)b	1.82888	0.0218759	0.0840703		DAG(16:0_18:1)	0.853918	0.0191263	0.112286
LPC(22:6)d	1.01959	0.0218933	0.0840703		PE(18:1_20:4)a	-1.73551	0.00303318	0.117283
LPC(18:2)b	1.09934	0.0250518	0.0843961		PE(O-18:0_22:6)b	-0.90189	0.00250118	0.117283
LPC(20:2)b	1.14772	0.0239034	0.0843961		LPC(18:2)a	0.726756	0.0438325	0.118417
PC(18:0_20:3)	0.952124	0.00753022	0.0926796		LPC(22:6)d	0.996003	0.0457861	0.118796
SM(d18:1_24:0)a	0.827719	0.00290126	0.0928402		CE(18:2)	0.609569	0.0100579	0.120694
PI(16:0_18:2)a	0.637866	0.0389069	0.0957709		PI(18:0_20:3)	1.31346	0.0567422	0.12105
PI(18:0_18:2)	0.803609	0.0335564	0.0957709		PC(O-16:0_16:0)b	0.623439	0.0142469	0.124842
LPC(16:0)a	0.698943	0.0322805	0.0968414		PC(16:0_18:0)b	2.36467	0.0183092	0.133158
LPC(20:5)c	0.834356	0.031755	0.0968414		LPC(20:1)	0.73411	0.0644233	0.150845
SM(d18:1_23:0)a	0.734023	0.00619048	0.0990476		PC(16:0_18:3)	1.28218	0.0233659	0.162546
SM(d18:1_23:0)b	1.02685	0.0093013	0.0992139		SM(d18:1_22:0)d	0.790032	0.0365142	0.166922
Hex1Cer(d18:1_24:1)	0.694678	0.0298648	0.103129		SM(d18:1_24:0)a	0.547918	0.0313919	0.166922
SM(d18:1_22:0)c	0.866391	0.0140286	0.112228		SM(d18:1_24:0)b	1.2763	0.0267922	0.166922
DAG(16:0_18:1)	0.508631	0.0280715	0.112286		SM(d18:1_22:0)c	0.724915	0.0466064	0.186426
LPC(22:5)a	0.886129	0.0444063	0.118417		TAG(16:0_20:4_22:6)	-1.37571	0.00612649	0.190091
PC(16:0_17:1)	0.734281	0.0119046	0.119046		TAG(16:1_18:2_18:3)	-1.53741	0.00508632	0.190091
LPC(16:0)c	0.474184	0.0492069	0.124312		TAG(16:1_20:4_22:6)	-1.63758	0.00367464	0.190091
PC(18:0_22:4)	0.974772	0.0142867	0.124842		TAG(17:1_18:2_18:2)b	-1.803	0.00506105	0.190091
PC(20:4_20:4)	2.1734	0.014825	0.124842		TAG(18:0_18:2_22:5)	-1.78332	0.00337301	0.190091
PC(16:0_18:1)a	0.72605	0.0162594	0.130075		TAG(18:1_18:1_20:4)b	-1.64729	0.00316359	0.190091
PC(14:0_16:0)	1.0661	0.0181247	0.133158		TAG(18:1_18:2_22:6)	-1.26275	0.00137269	0.190091
LPC(16:0)d	0.843242	0.0561153	0.13813		TAG(18:1_20:4_22:6)	-1.84437	0.00356655	0.190091
PE(22:5_18:2)a	-1.04574	0.00502617	0.145759		TAG(18:2_18:2_18:3)	-2.37664	0.00538245	0.190091
TAG(17:0_18:1_18:2)	-1.19782	0.00613234	0.190091		TAG(20:4_20:4_20:4)	-2.29916	0.0035651	0.190091
TAG(18:1_18:1_24:5)	-0.792527	0.00639619	0.190091		TAG(18:2_18:2_22:6)	-1.81036	0.00765833	0.20182
TAG(18:2_18:2_18:3)	-2.24323	0.0051339	0.190091		PC(14:0_16:0)	0.650377	0.0335584	0.214774
TAG(O-22:1_16:0_18:1)a	0.779681	0.00678895	0.190091		TAG(18:1_18:2_24:5)	-0.783064	0.00927885	0.23094
SM(d18:1_20:0)a	0.949176	0.0558417	0.198548		TAG(18:1_20:1_20:1)	1.34659	0.012421	0.231859
PC(O-16:0_16:0)b	0.696355	0.0301195	0.200797		TAG(18:1_20:3_22:6)	-1.61273	0.0121015	0.231859
LPC(20:4)	0.594476	0.0915804	0.209327		TAG(16:0_17:1_18:1)	-0.934099	0.0160738	0.240291
TAG(14:0_16:0_18:0)	1.02352	0.0113212	0.231859		TAG(18:1_18:2_20:4)	-1.35494	0.0150713	0.240291
TAG(18:1_20:1_20:1)	1.19343	0.011453	0.231859		TAG(18:1_18:1_20:3)	-1.00034	0.0172325	0.240346
TAG(18:2_18:2_22:6)	-1.98134	0.0119845	0.231859		TAG(18:1_18:1_24:5)	-0.902725	0.0166979	0.240346
TAG(21:0_18:1_18:1)	0.813485	0.0114249	0.231859		TAG(16:1_18:2_22:6)	-1.12646	0.0183595	0.241913
TAG(16:0_17:1_18:1)	-1.07317	0.0145343	0.240291		TAG(18:1_18:2_18:3)	-1.12647	0.0193165	0.247252
TAG(16:0_17:1_18:2)	-1.00678	0.0160909	0.240291		TAG(16:0_18:2_22:6)	-1.02388	0.0203727	0.249911
TAG(16:1_18:2_18:3)	-1.61402	0.014373	0.240291		SM(d18:1_20:0)a	0.37302	0.0782146	0.250287
TAG(18:1_18:1_24:1)	0.998359	0.0159967	0.240291		PC(16:1_22:6)	0.921352	0.0467574	0.277043
TAG(17:1_18:2_18:2)b	-1.47763	0.0177041	0.240346		PC(18:2_18:2)	0.554757	0.0484826	0.277043
TAG(18:2_16:0_18:0)	-0.540215	0.02064	0.249911		PI(18:0_18:2)	0.448168	0.174553	0.279285
CE(18:2)	0.474429	0.0418256	0.250954		TAG(18:1_18:2_20:5)	-1.26952	0.0242085	0.285405
Hex1Cer(d18:1_23:0)a	0.891662	0.115274	0.263483		SM(d18:1_23:0)a	0.482845	0.108017	0.288046
Hex1Cer(d18:1_23:0)b	0.582297	0.100646	0.263483		TAG(18:2_18:0_24:4)	-0.695205	0.0264289	0.296004
PC(O-16:0_16:0)a	0.828407	0.047225	0.277043		PE(16:0_22:6)	-1.42869	0.0189106	0.317482
SM(d18:1_20:0)b	0.805105	0.106258	0.288046		PE(22:5_18:2)a	-1.65851	0.0173558	0.317482
TAG(16:0_18:1_22:4)	-0.725931	0.0262889	0.296004		LPC(22:6)a	0.403057	0.150366	0.32078
SM(d18:1_24:0)b	0.761406	0.128545	0.316418		LPC(20:4)	0.461613	0.158358	0.325944
PE(18:1_20:4)a	-1.95541	0.0191584	0.317482		TAG(16:0_17:1_18:2)	-1.01051	0.0338384	0.353316
LPC(22:6)a	0.479814	0.145595	0.317662		TAG(16:0_18:2_20:4)	-1.08863	0.0355753	0.353316
TAG(16:0_18:2_18:3)b	-0.908877	0.0362779	0.353316		TAG(18:2_18:3_20:4)	-1.07721	0.0342662	0.353316
TAG(18:0_18:2_22:2)	-0.84342	0.0362283	0.353316		TAG(18:1_18:2_20:3)	-0.799362	0.0386582	0.368487
TAG(24:0_18:1_18:1)	1.15203	0.0343567	0.353316		TAG(17:0_18:1_18:2)	-1.03305	0.0396181	0.369769
TAG(16:1_17:0_18:0)	-0.75435	0.0455298	0.407947		LPC(20:5)c	0.637129	0.194228	0.380528
TAG(15:0_18:2_18:2)	-1.50381	0.0496569	0.420904		TAG(14:0_16:0_18:0)	1.16185	0.0433304	0.396164
TAG(16:1_20:4_22:6)	-1.52235	0.0497944	0.420904		PC(18:0_20:3)	0.994948	0.0749028	0.404014
TAG(14:0_16:1_18:2)	-0.76235	0.0540008	0.435706		TAG(16:0_18:1_22:4)	-0.755674	0.0493104	0.420904
TAG(16:0_18:1_24:5)	-0.617671	0.0544633	0.435706		TAG(18:1_18:1_22:3)a	-0.665499	0.0520034	0.431436
TAG(17:1_18:2_18:2)a	-1.16391	0.062994	0.436575		TAG(15:0_18:2_18:2)	-1.02138	0.0559882	0.436575
TAG(18:0_18:1_20:1)	0.644574	0.0641516	0.436575		TAG(18:1_18:1_18:2)a	0.262166	0.0643169	0.436575
TAG(18:1_20:3_22:6)	-1.33419	0.0577019	0.436575		TAG(18:2_16:0_18:0)	-0.680348	0.062429	0.436575
TAG(18:1_20:4_22:6)	-1.62385	0.0584856	0.436575		PE(O-18:1_20:4)b	-0.578321	0.0460069	0.454796
TAG(18:2_18:0_20:3)	-0.490168	0.0603587	0.436575		TAG(16:0_16:0_18:1)	1.07413	0.0708681	0.466896
TAG(18:2_18:0_22:0)	1.00166	0.0618577	0.436575		TAG(18:2_18:2_20:4)	-0.969307	0.0749054	0.486342
TAG(18:2_18:3_20:4)	-2.11804	0.0634769	0.436575		Hex1Cer(d18:1_23:0)a	0.612047	0.252218	0.504436
TAG(18:2_18:0_24:0)	0.642205	0.0663225	0.44347		TAG(14:0_16:1_18:2)	-0.751346	0.0820581	0.525172
PE(16:0_22:6)	-0.69666	0.0462348	0.454796		TAG(24:0_18:1_18:1)	1.18499	0.0854324	0.53158
PE(O-18:0_18:1)b	0.715876	0.0509685	0.454796		TAG(16:0_18:2_18:2)	-1.76407	0.0897789	0.538366
PE(O-18:0_22:6)b	-0.794282	0.0404301	0.454796		PC(18:0_22:4)	0.790479	0.105783	0.544303
PE(P-18:0_18:1)	0.568297	0.0508184	0.454796		TAG(16:0_18:1_24:5)	-0.572808	0.0992828	0.555984
TAG(16:0_16:0_18:1)	0.841043	0.0847026	0.53158		PE(18:0_20:4)	-0.85864	0.0696219	0.568536
TAG(14:0_16:1_20:4)	-0.663218	0.0925316	0.538366		PE(O-18:0_22:6)a	-1.18633	0.0833199	0.568536
TAG(16:1_18:2_22:6)	-1.21285	0.0878229	0.538366		PE(O-18:1_22:6)b	-1.40131	0.0744339	0.568536
TAG(18:0_18:1_19:1)b	-0.656977	0.0918693	0.538366		PE(P-18:1_20:4)	-0.820651	0.0886311	0.571178
TAG(18:1_18:2_18:2)b	-1.08149	0.0922199	0.538366		SM(d18:1_23:0)b	0.570478	0.267924	0.571571
PC(18:0_18:1)a	0.635657	0.112262	0.544303		TAG(16:0_16:1_18:2)	-0.803997	0.108873	0.582187
TAG(20:4_20:4_20:4)	-1.89983	0.0948139	0.544572		TAG(17:1_18:1_18:1)b	-0.691453	0.108229	0.582187
TAG(18:1_18:1_20:3)	-0.737863	0.0970323	0.550259		PE(P-18:0_20:4)	-0.645492	0.0976189	0.589657
PE(O-18:0_22:6)a	-1.3327	0.0827676	0.568536		LPC(16:0)c	0.342167	0.33603	0.608659
TAG(18:2_18:0_24:4)	-0.496835	0.11046	0.582187		PC(16:0_18:1)a	0.520884	0.160929	0.624163
PE(O-18:1_22:6)a	-1.21154	0.101665	0.589657		PC(16:0_18:1)b	1.33523	0.179447	0.624163
TAG(17:1_18:1_18:1)b	-0.509679	0.116427	0.606505		PC(16:0_18:2)a	0.649365	0.176905	0.624163
PE(P-18:0_18:2)	0.289389	0.126875	0.616936		PC(16:0_20:4)b	-1.3584	0.17903	0.624163
PC(16:0_18:2)a	0.911221	0.136082	0.624163		PC(16:1_20:4)	0.732402	0.174138	0.624163
PC(16:0_18:2)b	0.488729	0.164426	0.624163		PC(18:0_18:1)a	0.592753	0.172836	0.624163
PC(18:0_20:2)a	1.55684	0.166369	0.624163		TAG(16:0_18:1_24:1)	0.86682	0.12326	0.627506
PC(18:0_22:6)	0.72619	0.15637	0.624163		PE(O-18:0_18:1)b	0.576407	0.15104	0.634677
TAG(20:0_18:1_18:2)	0.804542	0.122477	0.627506		TAG(18:1_18:2_18:2)b	-1.0757	0.128263	0.637529
PE(O-18:0_18:1)a	0.946544	0.153198	0.634677		TAG(20:0_18:1_18:2)	0.565096	0.132344	0.637529
TAG(16:0_18:1_18:1)	-0.677043	0.131853	0.637529		SM(d18:1_20:0)b	0.517667	0.371671	0.638547
TAG(16:0_18:3_18:3)	-0.713069	0.129981	0.637529		TAG(16:1_18:1_18:2)	-0.333863	0.134871	0.64279
TAG(16:0_20:4_22:6)	-1.06943	0.127396	0.637529		TAG(17:1_18:2_18:2)a	-0.873782	0.137573	0.643581
TAG(18:2_17:0_18:0)	-0.637539	0.13791	0.643581		TAG(18:1_18:1_20:4)a	-0.354083	0.150213	0.666291
TAG(16:0_18:2_22:6)	-0.831246	0.140293	0.64795		PC(O-16:0_16:0)a	0.480374	0.199888	0.666295
TAG(16:0_17:0_18:1)	-0.356695	0.142614	0.65195		PC(16:0_17:1)	0.486188	0.207767	0.670454
TAG(18:0_18:1_20:3)b	-0.479562	0.145914	0.660297		PC(18:0_18:0)	-0.393006	0.210109	0.670454
TAG(16:1_17:0_18:1)	-0.857287	0.148866	0.666291		TAG(16:1_17:0_18:1)	-0.508106	0.158019	0.687307
PC(O-18:1_20:4)	-0.636181	0.213707	0.670454		TAG(16:0_18:3_18:3)	-0.602142	0.1632	0.696319
TAG(18:1_18:2_18:2)a	-0.574861	0.1562	0.686053		TAG(18:2_18:0_22:0)	0.856776	0.172471	0.708839
TAG(18:1_18:2_20:5)	-1.14815	0.162536	0.696319		TAG(18:2_18:0_24:0)	0.759086	0.169347	0.708839
TAG(18:1_18:1_22:3)a	-0.447014	0.171199	0.708839		PC(18:0_20:4)b	0.838581	0.232368	0.71498
TAG(18:1_18:2_20:4)	-0.695655	0.17721	0.708839		PE(O-18:1_22:6)a	-0.999254	0.208922	0.725787
PE(18:0_18:2)b	0.990776	0.212731	0.725787		TAG(18:0_18:2_22:2)	-0.57133	0.185956	0.731096
PE(O-18:0_20:4)c	0.526388	0.188011	0.725787		TAG(18:2_18:0_20:3)	-0.462398	0.190443	0.735505
PE(P-18:1_20:4)	0.365572	0.211299	0.725787		TAG(18:0_18:1_20:3)b	-0.454783	0.194516	0.738503
TAG(18:1_18:2_22:6)	-0.92672	0.186038	0.731096		TAG(16:0_18:1_22:5)	-0.403994	0.204245	0.762516
TAG(18:0_16:1_18:1)	0.950443	0.193788	0.738503		TAG(18:0_18:1_20:1)	0.715578	0.207933	0.763557
PE(18:1_20:4)b	-1.25219	0.223513	0.740785		TAG(O-22:1_16:0_18:1)a	0.590901	0.21011	0.76528
SM(d18:1_22:0)d	0.271773	0.513606	0.741192		TAG(16:0_18:2_18:3)a	-0.881517	0.212057	0.766143
TAG(16:0_16:1_18:2)	-0.491558	0.198972	0.749072		TAG(18:1_18:1_24:1)	0.643677	0.229069	0.795526
TAG(18:0_18:2_22:5)	-0.62092	0.207364	0.763557		PI(16:0_18:2)b	0.183366	0.648941	0.798697
TAG(18:1_18:2_18:3)	-0.664496	0.221067	0.786016		PC(18:0_22:6)	-0.463771	0.296403	0.815581
TAG(18:2_18:2_20:4)	-0.866499	0.220342	0.786016		PC(18:1_22:6)	0.501562	0.300746	0.815581
TAG(16:0_18:0_18:2)	-0.473438	0.228141	0.795526		PC(O-16:0_20:4)	0.239996	0.298885	0.815581
PC(18:0_20:4)a	-0.534929	0.300304	0.815581		PC(16:0_16:0)a	0.253241	0.340413	0.818075
PC(16:0_16:0)a	0.435467	0.394467	0.818075		PC(16:0_18:2)b	0.308823	0.307198	0.818075
PC(18:0_18:0)	-0.270065	0.450033	0.818075		PC(18:0_20:2)a	0.485275	0.417901	0.818075
PC(18:0_20:2)b	0.354033	0.453312	0.818075		PC(18:0_20:2)b	0.320784	0.407776	0.818075
PC(18:0_20:4)b	-0.570901	0.316315	0.818075		PC(18:0_20:4)a	0.554446	0.351262	0.818075
PC(O-16:0_20:4)	0.232891	0.445239	0.818075		PC(O-18:0_18:2)b	-0.346208	0.441146	0.818075
PC(O-18:0_18:2)a	0.40506	0.468572	0.818075		TAG(18:1_18:2_18:2)a	-0.462978	0.241343	0.819105
PC(O-18:0_20:4)	-0.324609	0.42002	0.818075		PE(O-18:1_20:4)a	-0.81028	0.284116	0.845063
TAG(18:1_18:2_20:3)	-0.515798	0.250742	0.838302		PC(O-18:0_20:4)	0.205067	0.527378	0.852327
PC(O-18:0_18:2)b	-0.32161	0.497341	0.846538		PE(22:5_18:2)b	-0.294992	0.296511	0.85326
PE(O-18:0_18:2)	0.344146	0.339867	0.866301		TAG(16:0_16:0_18:0)	-0.687813	0.261518	0.855184
DAG(18:1_20:4)	-0.119568	0.619174	0.867314		PC(18:1_20:4)b	-0.450611	0.536125	0.8578
TAG(16:0_18:2_18:2)	-0.725854	0.269364	0.874458		PE(18:0_18:2)b	-0.722046	0.343533	0.866301
PC(16:0_20:4)b	-0.516183	0.586458	0.89365		DAG(18:1_20:4)	0.0923849	0.750127	0.867314
PC(O-18:1_16:0)	-1.47065	0.607228	0.899597		PC(O-18:1_20:4)	0.36354	0.555433	0.879894
LPC(22:6)b	0.194147	0.616226	0.902405		PE(O-18:0_20:4)c	0.326385	0.384175	0.909475
TAG(18:0_20:0_18:1)a	0.416871	0.28549	0.907766		TAG(16:0_16:1_18:1)a	0.620541	0.300967	0.910042
PE(O-18:0_22:5)c	0.256135	0.375948	0.909475		TAG(18:0_18:1_19:1)b	-0.548339	0.310792	0.910042
TAG(18:1_18:2_24:5)	-0.497168	0.310216	0.910042		TAG(18:1_18:1_22:3)b	-0.300481	0.306485	0.910042
TAG(16:1_18:1_20:1)	0.309915	0.317573	0.912004		TAG(18:2_17:0_18:0)	-0.517394	0.298743	0.910042
TAG(12:0_18:2_18:2)	-0.375489	0.322495	0.91214		TAG(16:0_18:1_18:2)a	-0.42669	0.317146	0.912004
PC(16:0_20:4)a	-0.441258	0.633688	0.913424		TAG(17:1_18:1_18:1)a	-0.476001	0.316226	0.912004
PC(16:0_16:0)b	0.53283	0.716379	0.91625		TAG(21:0_18:1_18:1)	0.38914	0.323723	0.91214
PC(16:0_20:4)c	-0.421942	0.642833	0.91625		PC(16:0_16:0)b	0.643429	0.703528	0.91625
PC(18:1_22:6)	0.21894	0.743702	0.91625		PC(18:1_20:4)a	0.337296	0.709715	0.91625
CE(22:6)	0.476017	0.245164	0.923074		PC(O-18:0_18:2)a	-0.194962	0.707109	0.91625
TAG(18:1_18:1_22:3)b	-0.368855	0.348109	0.945169		CE(22:6)	0.407136	0.307691	0.923074
TAG(17:1_18:1_18:1)a	-0.307949	0.359809	0.947346		TAG(16:0_18:0_18:2)	-0.295478	0.333711	0.928586
TAG(18:0_18:1_18:2)b	-0.266437	0.357757	0.947346		TAG(16:0_18:2_18:3)b	-0.54887	0.341153	0.937647
TAG(24:0_18:1_18:2)	-0.374339	0.356756	0.947346		TAG(16:1_18:1_20:1)	0.447087	0.347412	0.945169
PE(18:0_18:2)c	0.761442	0.513005	0.952514		TAG(16:0_18:1_18:1)	-0.262075	0.358251	0.947346
PE(18:0_20:4)	0.40585	0.563371	0.952514		TAG(18:0_18:1_18:1)c	-0.701444	0.362343	0.947346
PE(22:5_18:2)b	0.137411	0.574793	0.952514		TAG(18:0_18:1_22:5)	-0.242335	0.363713	0.947346
PE(O-18:0_20:4)a	0.81696	0.532463	0.952514		PE(O-18:0_20:4)b	-0.597292	0.420188	0.952514
PE(O-18:0_22:5)a	-0.0956215	0.479595	0.952514		PE(O-18:0_22:5)a	-0.143023	0.54598	0.952514
PE(O-18:1_20:4)a	-0.442486	0.494236	0.952514		PE(P-18:0_22:4)	-0.201795	0.524402	0.952514
PE(P-18:0_20:4)	-0.369289	0.436737	0.952514		PC(16:0_20:4)a	-0.219617	0.822162	0.954028
PE(P-18:0_22:4)	0.136502	0.534382	0.952514		PC(16:0_20:4)c	-0.0476461	0.916435	0.954687
PC(18:1_20:4)b	0.0603414	0.919666	0.954687		TAG(18:1_18:1_22:6)	-0.419895	0.373912	0.962715
PE(O-18:0_22:5)b	-1.20486	0.628819	0.959776		LPC(22:6)b	-0.0929882	0.829499	0.970096
PE(O-18:1_22:6)b	-0.42414	0.614937	0.959776		PE(18:0_18:2)a	0.228624	0.772546	0.972064
PC(18:1_20:4)a	0.0368427	0.950407	0.962437		PE(O-18:0_18:1)a	0.277984	0.689392	0.972064
PE(18:0_18:2)a	-0.229363	0.753256	0.972064		PE(O-18:0_18:2)	0.0951609	0.738829	0.972064
PE(O-18:0_20:4)b	-0.162518	0.741432	0.972064		PE(O-18:0_22:5)c	-0.101266	0.75839	0.972064
TAG(18:0_20:0_16:1)	-1.98883	0.394572	0.982046		PE(P-18:0_18:1)	0.181935	0.669993	0.972064
TAG(16:1_18:0_21:3)	0.244479	0.404026	0.982231		PE(P-18:0_18:2)	-0.104548	0.760454	0.972064
TAG(16:0_16:0_18:0)	0.0563385	0.9127	0.989135		TAG(18:2_18:0_24:3)	0.253566	0.382485	0.97916
TAG(16:0_16:0_22:6)	-0.103337	0.800363	0.989135		TAG(18:0_18:1_19:1)a	-0.510383	0.386787	0.982046
TAG(16:0_16:1_18:1)a	0.151307	0.665577	0.989135		TAG(18:1_18:1_18:2)b	-0.243079	0.39445	0.982046
TAG(16:0_16:1_18:1)b	-0.271014	0.73965	0.989135		TAG(16:1_17:0_18:0)	-0.40297	0.403502	0.982231
TAG(16:0_18:0_18:1)	0.0738587	0.84557	0.989135		TAG(18:0_18:1_20:3)a	-0.272685	0.412186	0.982231
TAG(16:0_18:1_18:2)a	-0.094397	0.802402	0.989135		TAG(12:0_18:2_18:2)	-0.421293	0.44927	0.989135
TAG(16:0_18:1_22:5)	0.210144	0.748342	0.989135		TAG(14:0_16:0_18:1)	0.0657173	0.890986	0.989135
TAG(16:0_18:2_18:3)a	-0.308376	0.671301	0.989135		TAG(14:0_16:1_20:4)	-0.365329	0.43509	0.989135
TAG(16:0_18:2_20:4)	-0.278185	0.62715	0.989135		TAG(16:0_16:0_22:6)	-0.0781074	0.869017	0.989135
TAG(16:0_20:0_18:1)	0.200075	0.508776	0.989135		TAG(16:0_16:1_18:1)b	-0.257808	0.731333	0.989135
TAG(16:1_18:1_18:2)	-0.140776	0.721884	0.989135		TAG(16:0_17:0_18:1)	-0.0901412	0.856477	0.989135
TAG(17:0_18:1_18:1)	0.3011	0.664945	0.989135		TAG(16:0_18:0_18:1)	-0.110015	0.83262	0.989135
TAG(18:0_18:1_18:1)a	0.0431329	0.881984	0.989135		TAG(16:0_18:1_18:2)b	-0.131458	0.772819	0.989135
TAG(18:0_18:1_18:1)b	-0.713537	0.426986	0.989135		TAG(16:0_20:0_18:1)	-0.271568	0.730523	0.989135
TAG(18:0_18:1_18:1)c	0.282251	0.425297	0.989135		TAG(16:1_18:0_21:3)	0.0519805	0.809477	0.989135
TAG(18:0_18:1_18:2)a	-0.200277	0.451476	0.989135		TAG(17:0_18:1_18:1)	0.068985	0.868136	0.989135
TAG(18:0_18:1_18:3)	-0.273837	0.488379	0.989135		TAG(18:0_16:1_18:1)	0.253735	0.623942	0.989135
TAG(18:0_18:1_19:1)a	0.203332	0.57243	0.989135		TAG(18:0_18:1_18:1)a	-0.0733385	0.85671	0.989135
TAG(18:0_18:1_20:3)a	-0.176445	0.647336	0.989135		TAG(18:0_18:1_18:1)b	0.0977017	0.751962	0.989135
TAG(18:0_18:1_22:5)	0.24219	0.625169	0.989135		TAG(18:0_18:1_18:2)a	0.0949129	0.78214	0.989135
TAG(18:0_20:0_18:1)b	0.248433	0.455447	0.989135		TAG(18:0_18:1_18:2)b	-0.454911	0.50909	0.989135
TAG(18:0_20:0_18:2)	0.0857921	0.848919	0.989135		TAG(18:0_18:1_18:3)	-0.427464	0.432565	0.989135
TAG(18:1_18:1_18:2)a	0.2695	0.439667	0.989135		TAG(18:0_20:0_16:1)	-0.0383721	0.941708	0.989135
TAG(18:1_18:1_18:2)b	-0.0893111	0.849374	0.989135		TAG(18:0_20:0_18:1)a	-0.242368	0.679759	0.989135
TAG(18:1_18:1_19:1)a	-0.0972066	0.725325	0.989135		TAG(18:0_20:0_18:1)b	0.388278	0.443166	0.989135
TAG(18:1_18:1_19:1)b	-0.164537	0.763747	0.989135		TAG(18:0_20:0_18:2)	0.0876638	0.826052	0.989135
TAG(18:1_18:1_20:4)a	-0.04084	0.91706	0.989135		TAG(18:1_18:1_19:1)a	-0.13865	0.649027	0.989135
TAG(18:1_18:1_22:4)	-0.130883	0.751232	0.989135		TAG(18:1_18:1_19:1)b	-0.279503	0.618132	0.989135
TAG(18:1_18:1_22:6)	-0.0523873	0.929042	0.989135		TAG(18:1_18:1_22:4)	-0.0388864	0.940455	0.989135
TAG(18:1_18:2_20:2)	0.0379438	0.925889	0.989135		TAG(18:1_18:2_20:2)	-0.0956666	0.594047	0.989135
TAG(18:1_20:1_20:2)	0.0457324	0.913332	0.989135		TAG(18:1_20:1_20:2)	-0.028862	0.94751	0.989135
TAG(18:2_18:0_24:3)	-0.0270133	0.94377	0.989135		TAG(20:0_20:1_18:2)	-0.196045	0.769799	0.989135
TAG(20:0_20:1_18:2)	-0.0779522	0.82185	0.989135		TAG(20:3_18:0_20:0)	0.233017	0.578614	0.989135
TAG(20:3_18:0_20:0)	0.49447	0.434568	0.989135		TAG(24:0_18:1_18:2)	-0.370353	0.588837	0.989135
TAG(24:1_18:0_18:1)	-0.151767	0.674142	0.989135		TAG(24:1_18:0_18:1)	0.0444685	0.938717	0.989135
TAG(O-22:1_16:0_18:1)b	0.0690582	0.786918	0.989135		TAG(O-22:1_16:0_18:1)b	-0.224011	0.63531	0.989135
TAG(16:0_18:1_18:2)b	0.0106755	0.978133	0.991411		PE(18:0_18:2)c	0.00842369	0.993664	0.996941
TAG(14:0_16:0_18:1)	-0.00613451	0.983216	0.992244		PE(O-18:0_20:4)a	-0.0309076	0.97932	0.996941
PE(O-18:1_20:4)b	-0.00760206	0.990088	0.996941		PE(O-18:0_22:5)b	0.049077	0.984716	0.996941
CE(24:6)	-0.0141869	0.971425	0.998781		CE(24:6)	0.217957	0.455428	0.998781

## Sheet: 2D plasma Plin4- -vsPlin4+ +
Supplemental Table S2D
Comparison of plasma lipid levels in Plin4-/- mice compared to Plin4+/+ mice, analyzed separately for mice fed CD or WD for 45 weeks.
False discovery rate (fdr / adj. P. < 0.015) was considered statistically different.
Plin4-/-_vs_Plin4+/+_Control					Plin4-/-_vs_Plin4+/+_Western
Lipid	log2FC	P.Value	adj.P.Val		Lipid	log2FC	P.Value	adj.P.Val
LPC(18:1)b	0.790645	0.130743	0.291891		PI(18:0_18:2)	-0.695085	0.0513161	0.117294
PI(16:0_18:2)b	0.546934	0.21902	0.333744		LPC(20:1)	-0.705935	0.060904	0.14617
Cer(d18:1_24:0)a	0.318066	0.17985	0.340768		PI(16:0_20:4)b	-0.695767	0.0867335	0.173467
PI(18:0_18:2)	-0.339645	0.306762	0.4268		PI(18:2_16:0)	-0.550343	0.112032	0.210883
PI(18:0_20:3)	-0.302869	0.327492	0.436657		PI(18:1_20:4)	-0.650101	0.15318	0.272321
DAG(16:0_18:1)	-0.300649	0.166774	0.444732		PI(16:0_20:4)a	-0.47525	0.162125	0.273053
Hex1Cer(d18:1_23:0)b	-0.284054	0.30572	0.543502		LPC(20:0)	-0.337518	0.159577	0.325944
SM(d18:1_24:0)b	-0.488964	0.293195	0.586389		PE(16:0_22:6)	-0.82853	0.026045	0.377653
LPC(20:0)	-0.3757	0.330727	0.608659		LPC(22:5)b	-0.367904	0.192958	0.380528
LPC(20:5)b	-0.307319	0.329096	0.608659		PI(18:0_20:3)	-0.639478	0.271785	0.395323
Hex1Cer(d18:1_22:0)	-0.19642	0.420712	0.611944		PC(18:0_20:4)a	1.02434	0.0757525	0.404014
Hex1Cer(d18:1_24:1)	-0.222324	0.398541	0.611944		SM(d18:1_22:0)d	0.5894	0.200135	0.457452
PE(18:1_20:4)a	0.701824	0.127642	0.616936		PC(20:4_20:4)	-0.739853	0.111049	0.544303
PC(18:0_20:4)b	-0.895406	0.138498	0.624163		LPC(20:5)a	-0.33906	0.288827	0.554548
SM(d18:1_20:0)a	0.405711	0.33319	0.627181		TAG(18:0_18:1_18:1)b	1.26151	0.10978	0.582187
PE(18:1_20:4)b	1.25948	0.141656	0.632005		TAG(18:0_18:2_22:5)	-0.728494	0.105578	0.582187
PE(P-18:1_20:4)	0.426538	0.141495	0.632005		PE(O-18:1_20:4)b	-0.410876	0.115341	0.60816
PC(16:0_16:0)a	0.377227	0.196365	0.666295		PE(P-18:1_20:4)	-0.759685	0.110392	0.60816
LPC(20:2)a	-0.294385	0.388557	0.690768		PC(16:0_18:3)	-0.58308	0.172803	0.624163
TAG(14:0_16:0_18:0)	-0.600262	0.175002	0.708839		PC(18:0_22:6)	-0.582461	0.173537	0.624163
PE(18:0_20:4)	1.01624	0.200646	0.725787		SM(d18:1_20:0)a	-0.170445	0.379137	0.638547
PC(18:0_22:6)	0.6075	0.240939	0.727362		PE(18:1_20:4)a	0.921725	0.170463	0.68185
PC(O-18:0_20:4)	-0.398231	0.247576	0.733559		TAG(16:0_16:1_18:2)	-0.629615	0.169231	0.708839
SM(d18:1_24:0)a	0.118819	0.566528	0.749026		TAG(18:0_20:0_18:1)a	-0.762824	0.176302	0.708839
PE(18:0_18:2)b	0.947932	0.236901	0.749313		SM(d18:1_24:0)a	-0.160982	0.459682	0.735492
PE(P-18:0_22:4)	0.297475	0.239005	0.749313		TAG(16:0_18:2_18:2)	-1.25729	0.189983	0.735505
PE(22:5_18:2)b	0.300193	0.255923	0.781238		Cer(d18:0_22:0)a	-0.262065	0.426506	0.737744
TAG(16:0_18:2_20:4)	0.626073	0.224362	0.791452		Cer(d18:0_22:0)b	-0.287309	0.430351	0.737744
Cer(d18:1_23:0)a	0.126657	0.507181	0.793849		SM(d18:1_23:0)a	-0.175247	0.532732	0.741192
SM(d18:1_23:0)a	0.0759309	0.695239	0.798195		SM(d18:1_23:0)b	-0.357096	0.496685	0.741192
SM(d18:1_23:0)b	0.0992738	0.667482	0.798195		PI(16:0_18:2)b	-0.137111	0.581669	0.744536
PC(14:0_16:0)	0.285332	0.446144	0.818075		SM(d18:1_20:0)b	-0.274176	0.585177	0.749026
PC(16:0_17:1)	0.266416	0.442353	0.818075		Cer(d18:0_24:0)	-0.233578	0.472367	0.772964
PC(16:0_18:1)a	0.269786	0.460473	0.818075		SM(d18:1_22:0)c	-0.118437	0.698421	0.798195
PC(16:0_18:3)	0.679521	0.338183	0.818075		LPC(22:6)d	-0.271825	0.46372	0.809402
PC(16:0_20:4)b	0.910182	0.463128	0.818075		TAG(18:1_18:2_18:3)	-0.503408	0.235233	0.81065
PC(16:1_18:2)	0.446074	0.380913	0.818075		PC(16:0_20:4)a	0.775695	0.291698	0.815581
PC(16:1_20:4)	0.267957	0.447644	0.818075		PC(16:1_20:4)	-0.442292	0.406437	0.818075
PC(18:0_18:1)b	-0.300579	0.470393	0.818075		PC(18:0_20:2)a	-0.477362	0.41275	0.818075
PC(18:0_20:2)b	0.339018	0.389632	0.818075		PC(18:0_20:4)b	0.514076	0.443517	0.818075
PC(18:1_20:4)b	0.624337	0.343717	0.818075		PC(18:1_20:4)a	0.528865	0.426899	0.818075
PC(18:1_22:6)	-0.639395	0.35651	0.818075		PC(18:1_22:6)	-0.356773	0.458019	0.818075
PC(O-16:0_16:0)a	0.294108	0.435896	0.818075		PC(O-18:1_16:0)	2.82378	0.344947	0.818075
PC(O-18:1_20:4)	-0.523207	0.401312	0.818075		PC(O-18:1_20:4)	0.476514	0.343706	0.818075
Hex1Cer(d18:1_23:0)a	0.160903	0.762271	0.828349		TAG(18:1_18:2_20:4)	-0.481925	0.24079	0.819105
LPC(18:2)c	-0.10983	0.485915	0.832996		Hex1Cer(d18:1_22:0)	-0.0561334	0.825897	0.828349
PC(16:0_18:1)b	0.533427	0.507131	0.852263		Hex1Cer(d18:1_23:0)a	-0.118712	0.809521	0.828349
PC(O-18:0_18:2)a	0.329307	0.520844	0.852327		Hex1Cer(d18:1_23:0)b	0.0884112	0.828349	0.828349
Cer(d18:1_24:1)a	0.177811	0.616329	0.853378		Hex1Cer(d18:1_24:1)	0.129484	0.670182	0.828349
PE(P-18:0_18:1)	0.249554	0.316678	0.854295		PC(16:1_22:6)	-0.311722	0.484114	0.832885
LPC(22:6)d	-0.248236	0.554063	0.857903		AcCa(16:0)	-0.354288	0.459182	0.834876
PE(22:5_18:2)a	0.497565	0.340462	0.866301		TAG(16:0_16:0_18:0)	-0.751402	0.249443	0.838302
DAG(18:1_20:4)	-0.146281	0.636631	0.867314		LPC(18:1)b	-0.283672	0.508171	0.841111
PI(16:0_18:2)a	0.0633409	0.812774	0.871648		LPC(20:5)c	-0.305663	0.499937	0.841111
PI(16:0_20:4)a	-0.0776149	0.81717	0.871648		Cer(d18:0_23:0)	-0.210608	0.561434	0.84215
PI(18:2_16:0)	-0.0651877	0.77481	0.871648		TAG(12:0_18:2_18:2)	-0.568015	0.253778	0.842169
SM(d18:1_22:0)d	0.0711415	0.793429	0.875507		PC(18:0_20:2)b	0.305768	0.511358	0.852263
PC(18:0_20:2)a	0.594203	0.566475	0.888588		PC(16:0_20:4)c	0.264048	0.525961	0.852327
PC(18:0_20:3)	-0.123378	0.577788	0.89365		PE(18:0_18:2)b	-0.764891	0.308939	0.85326
PC(20:4_20:4)	0.349354	0.58282	0.89365		PE(P-18:0_18:2)	-0.374031	0.302062	0.85326
LPC(20:5)a	-0.139922	0.598748	0.898122		Cer(d18:1_24:0)b	-0.148058	0.593632	0.853378
PC(18:2_18:2)	0.12093	0.605039	0.899597		TAG(18:2_18:3_20:4)	0.474536	0.261504	0.855184
TAG(12:0_18:2_18:2)	-0.522211	0.280019	0.902506		LPC(18:2)b	-0.12043	0.542216	0.856247
PE(O-18:0_18:2)	0.271443	0.378279	0.909475		LPC(18:2)c	-0.13826	0.532897	0.856247
TAG(16:0_16:1_18:1)a	-0.518884	0.296949	0.910042		LPC(22:6)c	-0.257495	0.544074	0.856247
TAG(16:0_18:0_18:2)	-0.395185	0.309286	0.910042		Cer(d18:1_23:0)b	0.17647	0.646079	0.861439
TAG(18:0_18:1_18:1)c	0.578938	0.29921	0.910042		DAG(18:1_20:4)	0.0656725	0.758899	0.867314
TAG(18:0_18:1_19:1)a	0.495127	0.303392	0.910042		PI(16:0_18:2)a	0.0670049	0.796425	0.871648
LPC(20:4)	0.130126	0.635271	0.910239		DAG(16:0_18:1)	0.0446378	0.87695	0.87695
Cer(d18:1_23:0)b	0.127757	0.708336	0.910718		LPC(16:0)c	-0.189484	0.597705	0.898122
PC(16:0_20:4)a	0.554054	0.626182	0.913424		PC(14:0_16:0)	-0.130392	0.596264	0.899597
LPC(22:6)b	0.195119	0.648649	0.91574		LPC(16:0)b	-0.318528	0.620403	0.902405
PC(16:0_18:0)a	0.0819158	0.716474	0.91625		TAG(16:1_18:1_18:2)	-0.258077	0.287049	0.907766
PC(16:0_18:2)a	0.231255	0.712736	0.91625		TAG(20:0_20:1_18:2)	-0.521114	0.287729	0.907766
PC(18:0_22:4)	0.115221	0.744453	0.91625		TAG(14:0_16:0_18:0)	-0.461936	0.305638	0.910042
PC(O-16:0_16:0)b	0.0952603	0.702316	0.91625		TAG(18:0_16:1_18:1)	-0.451221	0.310796	0.910042
PC(O-16:0_20:4)	0.095367	0.696515	0.91625		TAG(16:0_20:0_18:1)	-0.741072	0.323728	0.91214
TAG(24:1_18:0_18:1)	-0.434195	0.33347	0.928586		PC(O-18:0_18:2)a	-0.270715	0.630507	0.913424
TAG(18:0_18:2_22:5)	0.433911	0.336734	0.931216		PC(16:0_16:0)a	0.195001	0.688971	0.91625
PC(O-18:0_18:2)b	0.124572	0.771541	0.935201		PC(16:0_18:1)b	-0.257829	0.740417	0.91625
TAG(16:0_17:1_18:1)	-0.327527	0.355204	0.947346		PC(16:0_18:2)b	-0.130953	0.664491	0.91625
AcCa(14:0)	0.0454568	0.943036	0.950086		PC(18:0_18:0)	-0.126332	0.720222	0.91625
AcCa(14:1)	0.164819	0.842966	0.950086		PC(18:0_18:1)b	0.141752	0.735509	0.91625
AcCa(16:0)	0.0543131	0.897844	0.950086		PC(18:2_18:2)	-0.0970896	0.65014	0.91625
AcCa(18:1)	0.0754918	0.887828	0.950086		PC(O-16:0_20:4)	0.102472	0.718331	0.91625
AcCa(18:2)	0.0689806	0.895326	0.950086		PC(O-18:0_20:4)	0.131446	0.736609	0.91625
PE(18:0_18:2)a	-0.46813	0.533752	0.952514		PC(16:0_18:1)a	0.06462	0.758067	0.925884
PE(18:0_18:2)c	0.743156	0.481826	0.952514		AcCa(14:0)	-0.220239	0.606617	0.950086
PE(O-18:0_18:1)a	0.441452	0.498562	0.952514		AcCa(14:1)	-0.057724	0.895452	0.950086
PE(O-18:0_20:4)a	0.842124	0.464258	0.952514		AcCa(18:1)	0.0512258	0.888889	0.950086
PE(O-18:0_22:5)c	0.153312	0.537194	0.952514		AcCa(18:2)	-0.0201961	0.950086	0.950086
PE(O-18:1_22:6)b	0.554616	0.514827	0.952514		PE(18:0_20:4)	-0.248251	0.462694	0.952514
PC(18:1_20:4)a	0.228412	0.792536	0.953427		PE(18:1_20:4)b	-0.582879	0.47145	0.952514
PC(16:0_16:0)b	0.253698	0.865294	0.954028		PE(O-18:0_22:5)c	-0.204089	0.567729	0.952514
PC(16:1_22:6)	0.0410868	0.84824	0.954028		PE(O-18:1_22:6)b	-0.422559	0.551311	0.952514
PC(16:0_18:0)b	0.0709644	0.930409	0.954687		PC(16:0_16:0)b	0.364297	0.825812	0.954028
PC(16:0_18:2)b	0.0489527	0.877995	0.954687		PC(16:0_18:0)a	-0.075145	0.812108	0.954028
PC(16:0_20:4)c	-0.110248	0.904419	0.954687		PC(16:0_18:0)b	-0.117509	0.859562	0.954028
PC(18:0_18:1)a	-0.049891	0.897346	0.954687		PC(16:0_20:4)b	0.0679649	0.855456	0.954028
PC(18:0_20:4)a	-0.0650368	0.911599	0.954687		PC(18:0_18:1)a	-0.0927953	0.806099	0.954028
LPC(16:0)a	-0.100255	0.686287	0.954834		PC(18:0_20:3)	-0.0805544	0.869058	0.954028
PE(O-18:0_22:5)b	-1.32039	0.624521	0.959776		PC(18:0_22:4)	-0.0690714	0.86877	0.954028
PE(P-18:0_20:4)	0.146075	0.627473	0.959776		PC(18:1_20:4)b	0.113385	0.868256	0.954028
Cer(d18:0_22:0)a	-0.0590233	0.827803	0.966531		PC(O-16:0_16:0)a	-0.0539254	0.87055	0.954028
Cer(d18:1_24:0)b	0.0352106	0.80959	0.966531		PC(O-18:0_18:2)b	0.0999737	0.834215	0.954028
LPC(16:0)b	0.166009	0.755572	0.970096		PC(16:0_18:2)a	-0.0306	0.915865	0.954687
LPC(16:0)c	-0.0574671	0.745187	0.970096		PC(16:1_18:2)	0.0446741	0.930819	0.954687
LPC(18:1)a	-0.0609961	0.799915	0.970096		PC(O-16:0_16:0)b	0.0223446	0.919148	0.954687
LPC(18:2)b	0.124462	0.72641	0.970096		TAG(16:0_18:1_18:2)a	-0.400744	0.369341	0.956444
LPC(18:2)d	0.0191732	0.909465	0.970096		PE(22:5_18:2)b	-0.132209	0.617399	0.959776
LPC(20:1)	-0.0804721	0.822644	0.970096		PE(O-18:0_20:4)b	-0.38789	0.606397	0.959776
LPC(20:5)c	-0.108435	0.748787	0.970096		PC(16:0_17:1)	0.0183235	0.946374	0.962437
LPC(22:5)a	-0.0629452	0.856496	0.970096		Cer(d18:1_23:0)a	-0.0733153	0.832291	0.966531
LPC(22:5)b	-0.0274302	0.905042	0.970096		LPC(16:0)d	-0.0505849	0.890781	0.970096
LPC(22:6)a	0.0359835	0.900612	0.970096		LPC(18:1)a	-0.090232	0.788039	0.970096
LPC(22:6)c	-0.0467939	0.897777	0.970096		LPC(18:2)a	-0.0445747	0.883964	0.970096
PE(O-18:0_20:4)c	0.0963549	0.794969	0.972064		LPC(18:2)d	-0.0734088	0.737772	0.970096
PE(O-18:0_22:5)a	0.0794794	0.725805	0.972064		LPC(20:2)b	0.065148	0.884951	0.970096
PE(O-18:0_22:6)b	0.108573	0.724492	0.972064		LPC(20:5)b	-0.0429849	0.777659	0.970096
PE(O-18:1_20:4)b	0.159843	0.796087	0.972064		LPC(22:5)a	0.0389981	0.905538	0.970096
PE(O-18:1_22:6)a	-0.33208	0.680709	0.972064		LPC(22:6)a	-0.0407734	0.882191	0.970096
PI(18:1_20:4)	-0.0264205	0.943033	0.973453		LPC(22:6)b	-0.0920167	0.814098	0.970096
Cer(d18:0_22:0)b	-0.00800862	0.974214	0.974214		PE(22:5_18:2)a	-0.11521	0.741554	0.972064
Cer(d18:0_23:0)	-0.0125224	0.963801	0.974214		PE(O-18:0_18:1)a	-0.227107	0.735655	0.972064
Cer(d18:0_24:0)	0.00915081	0.965095	0.974214		PE(O-18:0_20:4)c	-0.103649	0.781731	0.972064
LPC(20:2)b	0.0178826	0.947701	0.978463		PE(O-18:1_20:4)a	-0.235007	0.700582	0.972064
SM(d18:1_20:0)b	0.0132621	0.979906	0.979906		PE(P-18:0_18:1)	-0.136808	0.751744	0.972064
SM(d18:1_22:0)c	0.023039	0.938553	0.979906		PE(P-18:0_20:4)	-0.130128	0.790304	0.972064
TAG(18:0_20:0_18:2)	0.252099	0.390391	0.982046		Cer(d18:1_24:0)a	0.0577445	0.873393	0.974214
TAG(14:0_16:1_18:2)	-0.283156	0.409766	0.982231		Cer(d18:1_24:1)a	0.0172156	0.961032	0.974214
TAG(16:0_17:0_18:1)	-0.374066	0.410336	0.982231		LPC(20:2)a	-0.0353852	0.924568	0.975369
TAG(16:0_18:1_22:5)	0.541187	0.405965	0.982231		LPC(16:0)a	-0.0209129	0.947886	0.978463
LPC(18:2)a	0.0106278	0.964035	0.984546		SM(d18:1_24:0)b	0.025934	0.955692	0.979906
PI(16:0_20:4)b	-0.00677321	0.984622	0.984622		TAG(16:0_18:2_18:3)a	-0.494585	0.392268	0.982046
LPC(16:0)d	-0.0101045	0.976623	0.986903		TAG(18:1_18:1_24:5)	-0.220798	0.409988	0.982231
PE(16:0_22:6)	-0.0965007	0.841094	0.988093		TAG(21:0_18:1_18:1)	-0.2845	0.410079	0.982231
PE(O-18:0_18:1)b	0.0573467	0.860687	0.988512		PE(O-18:0_18:1)b	-0.0821225	0.822753	0.988093
PE(O-18:1_20:4)a	0.132787	0.859341	0.988512		PE(O-18:0_22:5)a	0.0320778	0.826626	0.988093
TAG(14:0_16:0_18:1)	-0.301005	0.496099	0.989135		PE(O-18:1_22:6)a	-0.119794	0.843286	0.988093
TAG(14:0_16:1_20:4)	-0.384721	0.421045	0.989135		TAG(14:0_16:0_18:1)	-0.229153	0.531208	0.989135
TAG(15:0_18:2_18:2)	-0.243	0.575967	0.989135		TAG(14:0_16:1_18:2)	-0.272153	0.49901	0.989135
TAG(16:0_16:0_18:1)	-0.224347	0.677065	0.989135		TAG(14:0_16:1_20:4)	-0.0868314	0.798674	0.989135
TAG(16:0_16:0_22:6)	-0.139824	0.741533	0.989135		TAG(15:0_18:2_18:2)	0.239437	0.715414	0.989135
TAG(16:0_16:1_18:1)b	0.145319	0.853618	0.989135		TAG(16:0_16:0_22:6)	-0.114595	0.803982	0.989135
TAG(16:0_16:1_18:2)	-0.317176	0.435659	0.989135		TAG(16:0_16:1_18:1)a	-0.0496507	0.919399	0.989135
TAG(16:0_17:1_18:2)	-0.114014	0.764599	0.989135		TAG(16:0_16:1_18:1)b	0.158525	0.838109	0.989135
TAG(16:0_18:0_18:1)	-0.11272	0.784486	0.989135		TAG(16:0_17:0_18:1)	-0.107512	0.750502	0.989135
TAG(16:0_18:1_18:1)	-0.110067	0.721387	0.989135		TAG(16:0_17:1_18:1)	-0.188453	0.562068	0.989135
TAG(16:0_18:1_18:2)a	-0.0684509	0.844517	0.989135		TAG(16:0_17:1_18:2)	-0.117749	0.753125	0.989135
TAG(16:0_18:1_18:2)b	0.124645	0.787781	0.989135		TAG(16:0_18:0_18:1)	-0.296593	0.554727	0.989135
TAG(16:0_18:1_22:4)	0.0196761	0.945482	0.989135		TAG(16:0_18:0_18:2)	-0.217225	0.467111	0.989135
TAG(16:0_18:1_24:1)	-0.209107	0.631554	0.989135		TAG(16:0_18:1_18:1)	0.304901	0.441895	0.989135
TAG(16:0_18:1_24:5)	0.0170751	0.955545	0.989135		TAG(16:0_18:1_22:5)	-0.0729504	0.837923	0.989135
TAG(16:0_18:2_18:2)	-0.219073	0.749948	0.989135		TAG(16:0_18:1_24:1)	-0.201297	0.556363	0.989135
TAG(16:0_18:2_18:3)a	0.0785559	0.921603	0.989135		TAG(16:0_18:1_24:5)	0.0619379	0.830967	0.989135
TAG(16:0_18:2_18:3)b	-0.268271	0.537889	0.989135		TAG(16:0_18:2_18:3)b	0.0917364	0.859031	0.989135
TAG(16:0_18:2_22:6)	0.100149	0.850469	0.989135		TAG(16:0_18:2_20:4)	-0.18437	0.714373	0.989135
TAG(16:0_18:3_18:3)	-0.276269	0.531345	0.989135		TAG(16:0_18:2_22:6)	-0.0924822	0.780283	0.989135
TAG(16:0_20:0_18:1)	-0.269429	0.566295	0.989135		TAG(16:0_18:3_18:3)	-0.165343	0.676465	0.989135
TAG(16:0_20:4_22:6)	0.242598	0.697868	0.989135		TAG(16:0_20:4_22:6)	-0.0636795	0.856284	0.989135
TAG(16:1_17:0_18:0)	-0.282293	0.566207	0.989135		TAG(16:1_17:0_18:0)	0.0690865	0.815723	0.989135
TAG(16:1_17:0_18:1)	-0.227065	0.541179	0.989135		TAG(16:1_17:0_18:1)	0.122116	0.814267	0.989135
TAG(16:1_18:0_21:3)	0.0884768	0.731462	0.989135		TAG(16:1_18:0_21:3)	-0.104021	0.679157	0.989135
TAG(16:1_18:1_18:2)	-0.0649897	0.86455	0.989135		TAG(16:1_18:1_20:1)	0.0788613	0.832662	0.989135
TAG(16:1_18:1_20:1)	-0.0583112	0.886761	0.989135		TAG(16:1_18:2_18:3)	-0.0534087	0.878339	0.989135
TAG(16:1_18:2_18:3)	-0.130021	0.810087	0.989135		TAG(16:1_18:2_22:6)	0.0337955	0.929249	0.989135
TAG(16:1_18:2_22:6)	-0.0525889	0.933287	0.989135		TAG(16:1_20:4_22:6)	-0.163823	0.658898	0.989135
TAG(16:1_20:4_22:6)	-0.0485934	0.939375	0.989135		TAG(17:0_18:1_18:1)	-0.0207057	0.930517	0.989135
TAG(17:0_18:1_18:1)	0.211409	0.780315	0.989135		TAG(17:0_18:1_18:2)	0.0347226	0.917659	0.989135
TAG(17:0_18:1_18:2)	-0.130047	0.757324	0.989135		TAG(17:1_18:1_18:1)a	-0.258019	0.545569	0.989135
TAG(17:1_18:1_18:1)a	-0.0899675	0.811324	0.989135		TAG(17:1_18:1_18:1)b	-0.204489	0.527448	0.989135
TAG(17:1_18:1_18:1)b	-0.0227144	0.95166	0.989135		TAG(17:1_18:2_18:2)a	-0.14141	0.791052	0.989135
TAG(17:1_18:2_18:2)a	-0.431535	0.454726	0.989135		TAG(17:1_18:2_18:2)b	-0.257809	0.627881	0.989135
TAG(17:1_18:2_18:2)b	0.0675638	0.884207	0.989135		TAG(18:0_18:1_18:1)a	-0.130913	0.761745	0.989135
TAG(18:0_16:1_18:1)	0.245488	0.734484	0.989135		TAG(18:0_18:1_18:1)c	-0.404757	0.534971	0.989135
TAG(18:0_18:1_18:1)a	-0.0144412	0.953496	0.989135		TAG(18:0_18:1_18:2)a	0.0840811	0.742389	0.989135
TAG(18:0_18:1_18:1)b	0.450273	0.505653	0.989135		TAG(18:0_18:1_18:2)b	-0.314874	0.649595	0.989135
TAG(18:0_18:1_18:2)a	-0.211109	0.547758	0.989135		TAG(18:0_18:1_18:3)	-0.250293	0.610699	0.989135
TAG(18:0_18:1_18:2)b	-0.1264	0.596492	0.989135		TAG(18:0_18:1_19:1)a	-0.218589	0.668415	0.989135
TAG(18:0_18:1_18:3)	-0.096666	0.829427	0.989135		TAG(18:0_18:1_19:1)b	-0.0362083	0.934379	0.989135
TAG(18:0_18:1_19:1)b	-0.144846	0.750804	0.989135		TAG(18:0_18:1_20:1)	-0.0595268	0.896001	0.989135
TAG(18:0_18:1_20:1)	-0.13053	0.762228	0.989135		TAG(18:0_18:1_22:5)	-0.169671	0.616424	0.989135
TAG(18:0_18:1_20:3)a	0.0967812	0.759528	0.989135		TAG(18:0_18:2_22:2)	0.0610175	0.844068	0.989135
TAG(18:0_18:1_20:3)b	-0.0346298	0.905632	0.989135		TAG(18:0_20:0_16:1)	1.86255	0.426234	0.989135
TAG(18:0_18:1_22:5)	0.314855	0.491275	0.989135		TAG(18:0_20:0_18:2)	0.253971	0.629371	0.989135
TAG(18:0_18:2_22:2)	-0.211073	0.622559	0.989135		TAG(18:1_18:1_18:2)a	0.0751863	0.689663	0.989135
TAG(18:0_20:0_16:1)	-0.0879106	0.815704	0.989135		TAG(18:1_18:1_18:2)b	0.0185643	0.956017	0.989135
TAG(18:0_20:0_18:1)a	-0.103586	0.82005	0.989135		TAG(18:1_18:1_19:1)a	0.0574403	0.839069	0.989135
TAG(18:0_20:0_18:1)b	-0.138997	0.704032	0.989135		TAG(18:1_18:1_19:1)b	0.129786	0.73882	0.989135
TAG(18:1_18:1_18:2)a	0.0825202	0.794089	0.989135		TAG(18:1_18:1_20:3)	0.0180241	0.939324	0.989135
TAG(18:1_18:1_18:2)b	0.172332	0.693085	0.989135		TAG(18:1_18:1_20:4)a	-0.0168566	0.938092	0.989135
TAG(18:1_18:1_19:1)a	0.0988835	0.739014	0.989135		TAG(18:1_18:1_20:4)b	-0.272466	0.445813	0.989135
TAG(18:1_18:1_19:1)b	0.244752	0.715011	0.989135		TAG(18:1_18:1_22:3)a	-0.105766	0.740688	0.989135
TAG(18:1_18:1_20:3)	0.280504	0.535063	0.989135		TAG(18:1_18:1_22:3)b	0.205544	0.552063	0.989135
TAG(18:1_18:1_20:4)a	0.296386	0.468689	0.989135		TAG(18:1_18:1_22:4)	-0.234704	0.52704	0.989135
TAG(18:1_18:1_20:4)b	-0.0841491	0.719324	0.989135		TAG(18:1_18:1_24:1)	-0.141078	0.772933	0.989135
TAG(18:1_18:1_22:3)a	0.11272	0.696851	0.989135		TAG(18:1_18:2_18:2)b	-0.122963	0.818619	0.989135
TAG(18:1_18:1_22:3)b	0.13717	0.682334	0.989135		TAG(18:1_18:2_20:2)	-0.149068	0.578004	0.989135
TAG(18:1_18:1_22:4)	-0.326701	0.557939	0.989135		TAG(18:1_18:2_20:3)	-0.140507	0.689212	0.989135
TAG(18:1_18:1_22:6)	0.356219	0.600821	0.989135		TAG(18:1_18:2_20:5)	-0.0564478	0.877431	0.989135
TAG(18:1_18:1_24:1)	0.213604	0.516065	0.989135		TAG(18:1_18:2_22:6)	-0.0527391	0.852037	0.989135
TAG(18:1_18:1_24:5)	-0.110599	0.688906	0.989135		TAG(18:1_18:2_24:5)	-0.089883	0.782667	0.989135
TAG(18:1_18:2_18:2)a	-0.100921	0.798636	0.989135		TAG(18:1_20:1_20:1)	0.251701	0.569759	0.989135
TAG(18:1_18:2_18:2)b	-0.12876	0.851194	0.989135		TAG(18:1_20:1_20:2)	-0.0788748	0.860355	0.989135
TAG(18:1_18:2_18:3)	-0.0414312	0.93452	0.989135		TAG(18:1_20:3_22:6)	-0.157625	0.765529	0.989135
TAG(18:1_18:2_20:3)	0.143056	0.717826	0.989135		TAG(18:1_20:4_22:6)	-0.0300666	0.935242	0.989135
TAG(18:1_18:2_20:4)	0.177365	0.70316	0.989135		TAG(18:2_16:0_18:0)	-0.063738	0.785799	0.989135
TAG(18:1_18:2_20:5)	0.0649233	0.934027	0.989135		TAG(18:2_17:0_18:0)	-0.158632	0.641346	0.989135
TAG(18:1_18:2_22:6)	0.283296	0.654358	0.989135		TAG(18:2_18:0_20:3)	0.0165765	0.947496	0.989135
TAG(18:1_18:2_24:5)	0.196013	0.643771	0.989135		TAG(18:2_18:0_22:0)	0.0538663	0.922342	0.989135
TAG(18:1_20:1_20:1)	0.0985397	0.783375	0.989135		TAG(18:2_18:0_24:0)	-0.219824	0.59775	0.989135
TAG(18:1_20:3_22:6)	0.120919	0.839038	0.989135		TAG(18:2_18:0_24:3)	0.0522068	0.880004	0.989135
TAG(18:1_20:4_22:6)	0.190454	0.799469	0.989135		TAG(18:2_18:0_24:4)	-0.0579981	0.845455	0.989135
TAG(18:2_16:0_18:0)	0.0763954	0.796675	0.989135		TAG(18:2_18:2_18:3)	-0.109929	0.840538	0.989135
TAG(18:2_17:0_18:0)	-0.278777	0.592805	0.989135		TAG(18:2_18:2_20:4)	-0.0479906	0.923501	0.989135
TAG(18:2_18:0_22:0)	0.198746	0.697868	0.989135		TAG(18:2_18:2_22:6)	0.0438809	0.939742	0.989135
TAG(18:2_18:0_24:0)	-0.336704	0.461814	0.989135		TAG(20:0_18:1_18:2)	-0.0395688	0.926873	0.989135
TAG(18:2_18:0_24:3)	-0.228372	0.495353	0.989135		TAG(20:3_18:0_20:0)	0.0419993	0.941044	0.989135
TAG(18:2_18:0_24:4)	0.140372	0.569739	0.989135		TAG(20:4_20:4_20:4)	-0.149146	0.750481	0.989135
TAG(18:2_18:2_20:4)	0.0548177	0.932495	0.989135		TAG(24:0_18:1_18:1)	-0.154345	0.804938	0.989135
TAG(18:2_18:2_22:6)	-0.127103	0.821232	0.989135		TAG(24:0_18:1_18:2)	-0.310836	0.590283	0.989135
TAG(18:2_18:3_20:4)	-0.56629	0.549082	0.989135		TAG(24:1_18:0_18:1)	-0.23796	0.655475	0.989135
TAG(20:0_18:1_18:2)	0.199877	0.620243	0.989135		TAG(O-22:1_16:0_18:1)a	-0.083164	0.814835	0.989135
TAG(20:0_20:1_18:2)	-0.403021	0.507781	0.989135		TAG(O-22:1_16:0_18:1)b	-0.183321	0.661054	0.989135
TAG(20:3_18:0_20:0)	0.303452	0.540166	0.989135		TAG(16:0_18:1_18:2)b	-0.0174884	0.963263	0.991411
TAG(20:4_20:4_20:4)	0.250182	0.802845	0.989135		TAG(16:0_18:1_22:4)	-0.0100675	0.97532	0.991411
TAG(21:0_18:1_18:1)	0.139846	0.639078	0.989135		TAG(18:0_18:1_20:3)b	-0.00985049	0.977043	0.991411
TAG(24:0_18:1_18:1)	-0.187298	0.657469	0.989135		TAG(18:1_18:1_22:6)	-0.0112884	0.968946	0.991411
TAG(24:0_18:1_18:2)	-0.314822	0.570669	0.989135		TAG(18:1_18:2_18:2)a	0.0109618	0.97573	0.991411
TAG(O-22:1_16:0_18:1)a	0.105616	0.768473	0.989135		TAG(16:0_16:0_18:1)	0.00873982	0.983384	0.992244
TAG(O-22:1_16:0_18:1)b	0.109748	0.749554	0.989135		LPC(20:4)	-0.00273701	0.993669	0.993669
TAG(18:1_18:2_20:2)	-0.0154578	0.966004	0.991411		PE(18:0_18:2)a	-0.010143	0.989552	0.996941
TAG(18:2_18:0_20:3)	-0.0111938	0.971798	0.991411		PE(18:0_18:2)c	-0.00986244	0.993249	0.996941
TAG(18:2_18:2_18:3)	0.0234773	0.971836	0.991411		PE(O-18:0_18:2)	0.0224586	0.947057	0.996941
TAG(16:0_16:0_18:0)	-0.0072509	0.987365	0.994022		PE(O-18:0_20:4)a	-0.00574367	0.996591	0.996941
TAG(18:1_20:1_20:2)	-0.00428034	0.991664	0.996111		PE(O-18:0_22:5)b	-0.0664529	0.977399	0.996941
PE(O-18:0_20:4)b	0.0468849	0.916547	0.996941		PE(O-18:0_22:6)a	0.0801811	0.899077	0.996941
PE(O-18:0_22:6)a	-0.0661877	0.922554	0.996941		PE(O-18:0_22:6)b	0.00096484	0.996941	0.996941
PE(P-18:0_18:2)	0.0199056	0.908737	0.996941		PE(P-18:0_22:4)	-0.0408224	0.891034	0.996941
PC(18:0_18:0)	-0.00339178	0.990872	0.997104		CE(18:2)	0.00442671	0.964403	0.998781
CE(18:2)	-0.130713	0.568441	0.998781		CE(22:6)	-0.00051196	0.998781	0.998781
CE(22:6)	0.0683687	0.874412	0.998781		CE(24:6)	0.193035	0.628951	0.998781
CE(24:6)	-0.0391082	0.891811	0.998781		TAG(18:0_18:1_20:3)a	0.000541684	0.998887	0.998887
PC(O-18:1_16:0)	-7.76006e-05	0.999728	0.999728		TAG(18:0_20:0_18:1)b	0.000848637	0.998561	0.998887

## Sheet: 2E liver WDvsCD
Supplemental Table S2E
Comparison of liver lipid levels in mice fed WD compared to CD for 45 weeks, analyzed separately for Plin4+/+ and Plin4-/- mice.
False discovery rate (fdr / adj. P. < 0.015) was considered statistically different.
Plin4+/+ Western_vs_C+A6:D249ontrol					Plin4-/- Western_vs_Control
Lipid	log2FC	P.Value	adj.P.Val		Lipid	log2FC	P.Value	adj.P.Val
CE(20:2)	3.44736	2.67859e-07	5.35718e-06		CE(16:1)	4.04015	3.79391e-06	3.79391e-05
PI(18:0_20:4)	-1.15243	1.48216e-06	2.37146e-05		CE(20:2)	2.86273	6.92068e-06	4.61378e-05
CE(16:1)	4.30868	1.16226e-05	5.81131e-05		DAG(18:1_20:1)	3.01583	7.07605e-06	0.000198129
DAG(18:1_20:1)	2.80833	6.89736e-06	0.000198129		DAG(16:0_20:3)b	1.64276	8.62021e-05	0.00073106
DAG(20:1_18:2)	2.4026	3.08688e-06	0.000198129		DAG(18:0_18:1)a	1.48215	7.38453e-05	0.00073106
DAG(16:0_18:2)	2.16879	1.27993e-05	0.000268784		CE(18:1)	2.27031	0.000238897	0.000796324
PI(18:0_22:5)	-0.752343	4.15895e-05	0.000332716		DAG(16:0_22:5)	1.46753	0.000139868	0.000864792
Cer(d18:1_22:0)	0.839945	1.21205e-05	0.000630265		DAG(20:1_18:2)	2.56421	0.000126595	0.000864792
DAG(18:0_18:1)a	1.47674	4.30306e-05	0.000635753		DAG(18:0_20:3)a	1.44286	0.00023259	0.00130251
DAG(18:1_20:3)	2.23197	4.54109e-05	0.000635753		DAG(16:0_20:3)a	2.112	0.000352002	0.00164268
Cer(d18:1_24:0)	0.981032	2.54359e-05	0.000661333		CE(24:4)	4.42906	0.000645169	0.00184334
DAG(16:0_20:3)a	1.95043	8.7031e-05	0.00073106		DAG(18:1_20:3)	2.25843	0.000472016	0.00208681
DAG(18:0_20:3)a	1.35545	6.501e-05	0.00073106		TAG(18:1_20:1_20:1)	2.46529	2.32255e-05	0.00278752
CE(18:1)	2.52582	0.000195559	0.000782236		TAG(18:1_20:1_20:2)	2.57676	2.76906e-05	0.00278752
DAG(16:0_20:3)b	1.25299	0.000144132	0.000864792		TAG(18:1_20:1_22:1)	1.32018	2.09196e-05	0.00278752
DAG(16:0_22:5)	1.6621	0.000143087	0.000864792		TAG(18:1_22:1_20:2)	1.47118	1.8405e-05	0.00278752
Cer(d18:1_24:1)	0.717209	5.36765e-05	0.000930392		DAG(16:0_22:4)	1.40133	0.00066696	0.00280123
DAG(16:0_18:1)	1.56498	0.000333699	0.00164268		DAG(16:0_16:1)	1.71642	0.000881852	0.00352741
DAG(16:0_22:4)	1.31086	0.0003235	0.00164268		DAG(18:1_22:3)b	1.16202	0.000928821	0.00354641
Cer(d18:0_24:0)	0.913824	0.000190522	0.00198143		DAG(16:0_18:2)	2.16124	0.000976813	0.00356749
Cer(d18:1_23:0)	0.698846	0.000154033	0.00198143		DAG(16:0_18:1)	1.50841	0.00111754	0.00391139
TAG(18:1_20:1_20:1)	2.64633	8.53006e-06	0.00278752		LPC(18:1)b	1.23361	0.000166992	0.00402389
TAG(18:1_20:1_20:2)	2.32757	2.21936e-05	0.00278752		LPC(18:2)a	0.857337	0.000223549	0.00402389
CL(72:8)a	-1.44599	0.000966072	0.00515238		DAG(18:0_20:3)b	0.928875	0.00134808	0.00452954
CL(72:8)b	-1.35525	0.000703025	0.00515238		CL(72:7)a	-0.788264	0.000685549	0.00515238
SM(d18:1_20:0)	-0.414126	0.000190845	0.00534366		TAG(18:0_18:1_22:1)	1.11603	6.32546e-05	0.00545797
Cer(d18:2_24:1)	0.511518	0.000650641	0.00563889		TAG(14:0_16:0_18:1)	0.913715	9.56949e-05	0.00577997
TAG(16:1_20:1_22:1)	1.79464	7.94654e-05	0.00577997		CL(72:8)b	-1.05619	0.00147388	0.00589553
TAG(18:1_20:1_22:3)	1.47752	9.50938e-05	0.00577997		PI(18:0_20:4)	-0.9127	0.00111745	0.00595971
DAG(18:1_22:3)b	0.688539	0.00209331	0.006763		TAG(14:0_16:1_17:1)	1.35526	0.00015132	0.00830887
Cer(d18:2_22:0)a	0.774347	0.000923227	0.00685826		TAG(15:0_16:0_16:1)	0.925942	0.000271999	0.0105648
CE(24:4)	3.59653	0.00283534	0.00708835		TAG(18:1_20:1_22:3)	1.63076	0.000264643	0.0105648
DAG(16:0_16:1)	1.7753	0.00276677	0.00860773		CL(72:8)a	-0.929736	0.0033641	0.0107651
TAG(18:1_20:1_20:3)a	2.19006	0.000193966	0.00976294		CE(22:6)	1.14075	0.0052566	0.0116813
TAG(18:1_18:1_20:1)	2.28346	0.000213085	0.00990027		TAG(14:0_16:0_16:1)	1.30852	0.000566377	0.0117778
TAG(15:0_16:1_18:2)a	1.63913	0.000305534	0.0105648		TAG(14:0_16:1_18:2)	2.1004	0.00059261	0.0117778
TAG(16:0_16:1_18:2)b	1.24891	0.000299276	0.0105648		TAG(15:0_16:0_18:2)	1.3323	0.000568418	0.0117778
TAG(18:0_18:1_22:1)	1.31464	0.000314846	0.0105648		TAG(16:0_12:1_18:2)	1.65528	0.000604491	0.0117778
DAG(20:0_18:1)	3.04128	0.00365209	0.0109563		TAG(16:0_16:1_18:2)b	1.2326	0.000494891	0.0117778
TAG(14:0_16:1_20:3)	1.44757	0.000455691	0.0117778		TAG(16:0_18:1_16:3)	1.93217	0.000496571	0.0117778
TAG(16:0_16:1_18:1)	0.960518	0.000495274	0.0117778		TAG(13:0_16:1_18:2)	1.23583	0.00071708	0.0127387
TAG(16:0_17:1_18:2)b	1.14757	0.000513582	0.0117778		TAG(16:0_16:1_17:1)	1.44399	0.000797481	0.0137622
TAG(16:1_18:1_16:3)	2.19931	0.000455379	0.0117778		TAG(16:0_16:1_16:3)	1.80972	0.00111389	0.0156462
TAG(18:1_20:1_22:1)	1.29618	0.000600827	0.0117778		TAG(16:1_20:1_22:1)	1.59812	0.00109429	0.0156462
TAG(18:1_22:1_20:2)	1.37929	0.000542547	0.0117778		LPC(18:2)c	0.805552	0.00130754	0.0156905
TAG(O-18:0_18:1_20:3)	1.91841	0.000529643	0.0117778		TAG(18:1_18:1_20:1)	2.04156	0.00118058	0.015846
CL(72:7)b	-1.00493	0.00446489	0.0119064		TAG(15:0_16:1_18:2)b	1.66237	0.00130885	0.0168201
TAG(18:0_18:1_21:2)	1.52149	0.000635813	0.012001		TAG(18:1_20:1_20:3)a	2.26434	0.00140502	0.0169726
TAG(16:0_16:1_18:2)a	1.86399	0.000713193	0.0127387		Cer(d18:0_24:0)	0.713346	0.0026941	0.0175117
TAG(16:0_17:1_18:2)a	1.58693	0.000865212	0.014124		TAG(14:0_18:1_19:1)	1.19534	0.00158945	0.018462
TAG(16:1_17:1_18:2)	1.59215	0.000844256	0.014124		TAG(18:0_18:1_18:2)a	1.31727	0.00186982	0.019995
TAG(14:0_16:1_18:2)	2.19814	0.000895254	0.0142298		TAG(18:1_18:1_19:1)	1.54125	0.0019164	0.019995
TAG(16:1_18:1_20:5)	1.88405	0.000926291	0.0143456		Cer(d18:1_20:0)	0.616126	0.00504016	0.0201606
DAG(18:1_22:4)	1.3828	0.00496569	0.0143834		Cer(d18:1_24:0)	0.757798	0.00494453	0.0201606
TAG(16:0_18:1_18:1)	1.42002	0.000966962	0.0146011		Cer(d18:1_24:1)	0.619039	0.0048886	0.0201606
TAG(13:0_16:1_18:2)	1.41996	0.00101504	0.0149533		Cer(d18:2_24:1)	0.476892	0.00475162	0.0201606
CE(22:6)	0.910744	0.00772098	0.015442		TAG(15:0_16:0_18:1)	1.23255	0.00213608	0.0211507
TAG(18:1_18:1_20:3)	1.01037	0.00117511	0.015846		Cer(d18:1_22:0)	0.625429	0.00661244	0.0214904
DAG(18:1_22:3)a	2.27329	0.00591337	0.0165574		Cer(d18:2_22:0)a	0.57062	0.00747643	0.0215986
TAG(18:1_18:2_20:2)	1.8527	0.00127269	0.016711		TAG(16:0_17:1_18:1)	1.25411	0.00232719	0.021712
TAG(18:1_17:2_18:2)	1.23145	0.00137581	0.016959		TAG(16:0_17:1_18:2)c	1.15981	0.00236536	0.021712
TAG(18:1_18:2_18:2)b	1.62337	0.00135474	0.016959		TAG(16:0_16:1_18:2)a	1.75843	0.00261095	0.0225288
TAG(18:0_18:1_22:4)	1.14147	0.00155274	0.0183894		TAG(16:0_17:1_18:2)b	1.14936	0.00276298	0.0235048
SM(d18:1_24:0)a	-0.517798	0.00131774	0.0184484		TAG(18:1_18:1_20:3)	1.18267	0.00285783	0.023974
TAG(15:0_16:1_18:2)b	1.74442	0.0017989	0.019893		TAG(16:1_18:1_20:5)	2.12018	0.00310068	0.0251012
TAG(16:0_16:1_18:3)a	1.80533	0.00179988	0.019893		TAG(18:0_18:1_22:4)	1.2375	0.00326683	0.0256255
TAG(16:0_17:2_20:3)	1.8166	0.00181145	0.019893		TAG(18:1_20:1_24:5)	2.05978	0.00326213	0.0256255
TAG(16:0_16:1_18:3)b	1.43892	0.00192005	0.019995		DAG(20:0_18:1)	2.59021	0.00987012	0.0267448
Cer(d18:1_20:0)	0.762166	0.00422018	0.0201606		PC(20:4_18:0)	-0.934483	0.00106419	0.0269594
TAG(18:1_19:1_18:2)	1.21083	0.00197078	0.0201754		PC(O-20:0_22:6)	-2.25636	0.000722003	0.0269594
TAG(16:0_17:1_18:2)c	1.06571	0.00205966	0.0207339		TAG(17:1_18:1_20:4)a	1.29806	0.00487596	0.0354222
Cer(d18:2_22:0)b	0.530262	0.00608117	0.0210814		TAG(16:0_16:1_18:3)b	1.34901	0.00502252	0.0356894
Cer(d18:2_23:0)	0.460917	0.00585685	0.0210814		TAG(16:0_16:1_18:1)	0.670636	0.00549698	0.0360889
TAG(14:0_16:1_17:1)	1.32873	0.00219271	0.0213613		TAG(16:0_16:1_18:3)a	1.72435	0.00545455	0.0360889
Cer(d18:0_24:1)	0.629487	0.00723834	0.0215986		TAG(16:0_18:1_20:1)	1.18673	0.00523825	0.0360889
TAG(16:0_18:1_16:3)	1.94098	0.00238224	0.021712		TAG(17:0_18:1_20:1)	0.934151	0.0053993	0.0360889
TAG(16:0_24:0_18:1)	0.694561	0.00228378	0.021712		TAG(18:0_20:0_18:1)	0.624103	0.00557072	0.0361797
TAG(17:1_18:1_18:2)	1.06313	0.00240846	0.021712		TAG(16:0_16:0_18:1)	1.33088	0.00613436	0.0374657
TAG(16:0_17:2_18:2)	1.9109	0.00255195	0.0225288		TAG(18:1_18:1_18:2)	1.21453	0.0061409	0.0374657
TAG(18:1_20:1_20:3)b	1.47602	0.00258471	0.0225288		TAG(O-16:0_18:0_22:4)	-0.934349	0.00600832	0.0374657
TAG(16:0_18:1_20:1)	1.47307	0.00311687	0.0251012		PC(16:0_18:0)	-0.673399	0.00201584	0.0383009
TAG(16:1_16:1_18:3)	1.75694	0.00304657	0.0251012		TAG(16:0_17:2_18:2)	1.84925	0.00670604	0.0397103
TAG(17:1_18:1_20:4)a	1.25721	0.00336561	0.0260619		TAG(18:1_20:1_22:4)	1.5195	0.00670174	0.0397103
PC(16:0_18:0)	-0.825779	0.000419374	0.0269594		SM(d18:1_24:0)a	-0.630238	0.00430096	0.0401423
LPC(18:1)b	1.02759	0.00339248	0.0305323		DAG(18:1_22:3)a	2.10255	0.0161196	0.0410318
LPC(18:2)a	0.739558	0.00511526	0.0306916		PE(16:0_18:3)	-1.54985	0.00268634	0.0416833
LPC(18:2)c	0.736002	0.00482211	0.0306916		PE(18:1_20:4)	-0.73873	0.00228971	0.0416833
TAG(16:0_19:2_20:3)	1.05229	0.00408228	0.0308212		DAG(18:0_18:1)b	0.743598	0.0170831	0.0422054
DAG(16:0_20:4)	0.583574	0.0120287	0.0315754		DAG(18:1_22:4)	1.57398	0.0178338	0.042801
TAG(18:1_18:1_19:1)	1.55868	0.00459345	0.0342524		TAG(16:0_18:1_19:3)	1.6375	0.00757114	0.0435521
TAG(17:0_18:1_20:1)	0.941088	0.00486864	0.0354222		TAG(18:0_18:1_18:2)c	1.57209	0.00812508	0.0446141
TAG(18:0_18:1_18:2)a	2.03116	0.00492627	0.0354222		TAG(18:1_19:1_18:2)	1.10616	0.00823829	0.0448282
TAG(16:0_16:1_16:3)	1.90942	0.00519601	0.0360889		TAG(14:0_16:0_22:6)	1.5947	0.00865178	0.0455401
TAG(16:0_18:1_19:3)	1.47724	0.00537954	0.0360889		TAG(16:0_17:1_18:2)a	1.31592	0.00874612	0.0455401
TAG(18:0_20:0_18:1)	0.80813	0.00526756	0.0360889		TAG(18:0_18:1_21:2)	1.29637	0.0087422	0.0455401
TAG(18:1_18:1_18:2)	1.66805	0.00573478	0.036849		TAG(O-18:0_18:0_22:4)	-2.17153	0.00894656	0.0457942
TAG(15:0_16:0_18:2)	1.41606	0.00607347	0.0374657		TAG(18:1_20:1_20:3)b	1.44132	0.00946596	0.0468643
TAG(16:1_18:2_18:3)	1.40502	0.00601609	0.0374657		TAG(16:0_18:1_18:1)	1.17568	0.00966442	0.0474578
TAG(16:0_16:1_17:1)	1.70547	0.00628777	0.0379781		TAG(15:0_16:1_18:2)a	1.26531	0.0101629	0.0487172
PE(16:0_18:3)	-1.30163	0.00106416	0.0416833		TAG(16:1_18:1_16:3)	3.92539	0.0106935	0.050069
PE(18:0_20:3)a	-0.708849	0.00140787	0.0416833		TAG(18:1_18:1_22:4)	1.7716	0.0106041	0.050069
PE(18:1_20:4)	-0.740283	0.00306495	0.0416833		TAG(18:0_18:1_19:1)	0.928579	0.0111142	0.0506701
TAG(18:0_18:1_19:1)	1.2104	0.00751507	0.0435521		TAG(O-18:0_18:1_20:3)	2.45083	0.0112414	0.0506701
TAG(18:1_20:1_22:4)	1.2257	0.00744903	0.0435521		TAG(16:0_18:1_19:1)	0.848249	0.0115091	0.0511139
TAG(18:1_18:1_18:3)	1.61222	0.00786493	0.0439854		TAG(14:0_16:1_20:3)	1.50638	0.0130398	0.0562574
TAG(14:0_16:0_18:1)	1.20337	0.0083317	0.0449317		TAG(16:0_19:2_20:3)	1.04453	0.0128973	0.0562574
TAG(18:1_18:1_22:4)	1.7114	0.00892803	0.0457942		TAG(18:1_20:1_24:1)	0.841983	0.0129942	0.0562574
TAG(16:0_17:1_18:1)	1.62544	0.00933177	0.0468643		TAG(16:1_16:1_18:3)	1.55671	0.0141022	0.0599512
TAG(16:0_18:2_19:2)	0.791771	0.00943126	0.0468643		TAG(18:0_18:2_22:4)	1.0851	0.0141937	0.0599512
Cer(d18:2_24:0)	0.498613	0.0172375	0.0471764		CL(72:7)b	-0.861799	0.0278614	0.0636831
TAG(16:0_21:0_18:1)a	0.579967	0.00997327	0.0481908		TAG(18:1_18:2_20:2)	1.92899	0.0152753	0.0640713
TAG(14:0_18:1_19:1)	1.28014	0.0108252	0.0502955		TAG(18:1_18:1_18:3)	1.59035	0.0167594	0.0683964
TAG(16:1_18:2_16:3)	1.6216	0.0111843	0.0506701		LPC(18:2)b	0.606147	0.0134266	0.0690509
TAG(18:1_18:2_20:4)b	1.34141	0.0154421	0.0643245		PC(18:0_22:4)	-0.512666	0.00536413	0.0699047
TAG(16:1_18:2_18:4)	1.8611	0.0163326	0.0675678		PI(18:0_22:5)	-0.372	0.0196056	0.0784222
TAG(14:0_16:0_22:6)	1.63186	0.0169722	0.0688001		TAG(18:0_18:1_18:1)	0.7611	0.0205734	0.0816872
TAG(15:0_16:0_18:1)	1.42034	0.0172988	0.0694412		TAG(18:1_18:2_24:3)	1.2509	0.0209628	0.0816872
PC(18:0_20:3)a	0.550483	0.00551879	0.0699047		SM(d18:1_22:0)	-0.443194	0.0117446	0.0822124
TAG(16:0_18:2_18:3)	1.45362	0.0209191	0.0816872		Cer(d18:1_23:0)	0.390076	0.0322869	0.0831725
TAG(16:0_18:1_19:1)	1.25381	0.0216049	0.0831169		Cer(d18:2_22:0)b	0.427129	0.0335889	0.0831725
TAG(16:0_12:1_18:2)	1.65063	0.0218544	0.0835448		TAG(16:1_18:2_18:4)	1.49766	0.0222536	0.0845358
TAG(16:0_18:1_18:2)e	1.74427	0.0242541	0.0887848		DAG(16:0_20:4)	0.433452	0.0364546	0.0850606
TAG(18:0_18:1_18:1)	1.08179	0.0256391	0.0932892		TAG(18:1_18:1_20:4)	1.26372	0.0227053	0.0853028
CL(72:7)a	-0.849688	0.0525077	0.093347		TAG(16:1_18:1_20:4)	1.50213	0.0239338	0.0886873
PI(18:1_20:4)	0.469493	0.0416667	0.0936959		TAG(18:1_18:2_20:4)a	1.32399	0.0238758	0.0886873
TAG(14:0_16:0_16:1)	1.4129	0.027265	0.0968042		TAG(16:0_17:2_20:3)	1.51632	0.0241092	0.0887848
PC(20:4_18:0)	-0.754459	0.0143591	0.0988277		SM(d18:1_23:0)	-0.507922	0.016155	0.0904678
PC(O-18:0_20:4)	-0.738505	0.0128064	0.0988277		PI(18:0_20:3)	0.688949	0.0527039	0.0936959
TAG(15:0_16:0_16:1)	1.15038	0.0285083	0.0995318		PI(18:1_20:4)	0.597435	0.0355354	0.0936959
TAG(16:0_18:1_18:2)d	2.38885	0.0287031	0.0996362		TAG(16:1_18:2_18:3)	1.51617	0.0261964	0.0945845
TAG(16:0_17:1_20:4)	0.814237	0.0304116	0.103777		TAG(18:1_18:2_20:4)b	1.383	0.0263083	0.0945845
DAG(18:0_20:3)b	0.878006	0.0457251	0.103808		TAG(18:1_18:2_18:2)b	1.51059	0.026493	0.0946851
TAG(18:1_18:2_20:3)a	1.7425	0.0310436	0.10475		TAG(18:1_17:2_18:2)	1.20739	0.0274065	0.0968042
TAG(O-16:0_18:0_22:4)	-0.786475	0.0318673	0.106342		TAG(16:1_18:1_18:1)	6.24816	0.0279319	0.0980865
TAG(18:0_18:0_18:1)	0.970595	0.0343421	0.110923		PC(18:0_20:3)b	1.11521	0.0128865	0.0988277
TAG(18:1_20:1_24:1)	0.826116	0.0381059	0.120567		PC(O-18:0_22:6)	0.464504	0.0135383	0.0988277
DAG(18:1_18:3)	1.32798	0.0568864	0.122525		PC(O-18:1_16:0)	0.633328	0.01435	0.0988277
TAG(16:1_18:1_20:4)	1.15169	0.0446641	0.137638		TAG(16:0_18:2_18:3)	1.57288	0.0309961	0.10475
TAG(18:1_18:2_20:4)a	1.33667	0.0491702	0.14498		TAG(18:0_18:0_18:1)	0.621155	0.0314004	0.105366
TAG(18:1_18:2_24:3)	1.05934	0.0492069	0.14498		TAG(16:0_17:0_18:1)a	0.585245	0.0326589	0.108384
TAG(17:1_18:1_20:4)b	1.04549	0.0496402	0.145547		LPC(16:1)b	0.779448	0.0242539	0.109143
TAG(O-18:0_18:1_22:4)	-0.744967	0.054413	0.15576		TAG(17:1_18:1_18:2)	0.91904	0.0331855	0.10953
PC(16:0_18:3)b	-0.733156	0.0276621	0.161717		TAG(16:0_19:0_18:1)b	0.599959	0.0335435	0.11011
TAG(O-18:0_18:0_22:4)	-1.15372	0.0575729	0.162496		TAG(17:0_18:1_22:5)	0.986315	0.0342308	0.110923
TAG(16:0_17:0_18:1)a	1.03275	0.0581093	0.163247		TAG(17:1_18:1_20:4)b	1.46918	0.0370785	0.119124
Hex1Cer(d18:1_20:0)	-0.390764	0.0125194	0.170031		DAG(18:1_18:3)	1.53256	0.0550415	0.121671
TAG(16:0_18:0_18:1)a	0.779027	0.0624208	0.172156		Cer(d18:0_24:1)	0.433138	0.0545647	0.123364
SM(d18:1_24:1)	-0.270591	0.0415134	0.173027		TAG(O-18:0_18:1_22:4)	-0.921945	0.0418273	0.130225
TAG(14:0_16:0_18:0)	0.720281	0.0688156	0.18237		DAG(18:0_20:4)	0.36236	0.0664328	0.139509
TAG(16:0_21:0_18:1)b	0.776418	0.0674218	0.18237		TAG(16:0_16:0_22:6)	1.48647	0.0458012	0.140426
TAG(16:1_18:1_18:1)	2.81393	0.0702986	0.18237		TAG(16:0_21:0_18:1)b	0.495011	0.0461243	0.140702
TAG(18:0_18:2_22:4)	1.04137	0.0674706	0.18237		TAG(16:0_17:1_20:4)	0.730011	0.0477381	0.144169
TAG(18:1_18:2_18:2)a	1.40055	0.0690729	0.18237		TAG(18:1_18:2_16:3)	1.0903	0.0475536	0.144169
TAG(18:1_18:2_16:3)	0.949707	0.0720415	0.184377		TAG(16:1_17:1_18:2)	1.33317	0.0489892	0.14498
TAG(16:0_16:0_18:1)	1.0633	0.0734461	0.187179		TAG(18:1_18:2_18:4)	1.13232	0.0528786	0.153551
TAG(17:0_18:1_22:5)	0.957734	0.0768175	0.191726		TAG(18:1_18:2_20:3)a	2.49216	0.0548643	0.156312
DAG(18:0_20:4)	0.330165	0.0988087	0.196984		LPC(16:0)b	0.358605	0.0392	0.1568
TAG(15:0_18:2_22:5)	1.22746	0.0802627	0.198683		Hex1Cer(d18:1_24:0)	0.38355	0.0212538	0.170031
DAG(18:0_18:1)b	0.474036	0.105296	0.201019		TAG(16:0_18:1_20:4)	0.709744	0.0615789	0.170613
TAG(18:1_18:2_18:4)	1.27351	0.083348	0.205478		SM(d18:1_20:0)	-0.425539	0.0432566	0.173027
TAG(18:1_18:2_18:3)	1.01774	0.084018	0.206102		TAG(16:1_18:2_16:3)	2.32968	0.0636303	0.174694
TAG(18:1_20:1_24:5)	1.90921	0.0850924	0.207241		TAG(16:1_18:2_20:5)	1.17498	0.0703461	0.18237
TAG(18:0_18:1_18:2)c	1.28789	0.0893646	0.214191		TAG(18:1_18:2_20:3)b	1.0148	0.0696431	0.18237
TAG(18:0_18:1_18:2)b	0.292992	0.0956116	0.223835		TAG(O-20:0_18:1_18:2)	-0.370056	0.0715004	0.183771
TAG(16:0_19:0_18:1)a	0.733016	0.0978009	0.227199		TAG(16:0_18:2_19:2)	1.00939	0.0750128	0.188782
TAG(16:0_18:1_20:4)	0.70903	0.0997802	0.230028		TAG(16:0_24:0_18:1)	0.295887	0.0747529	0.188782
TAG(18:1_18:1_20:4)	1.00661	0.108202	0.242953		TAG(16:0_17:0_18:1)b	0.588138	0.0791493	0.196733
TAG(O-16:0_18:1_22:4)	-0.556437	0.10793	0.242953		Cer(d18:2_24:0)	0.298013	0.117697	0.21594
Hex1Cer(d18:1_23:0)	-0.40836	0.0636598	0.244699		TAG(18:0_20:4_22:4)	0.899725	0.0905665	0.216214
TAG(16:0_18:1_18:2)c	1.43773	0.117918	0.259936		TAG(16:0_18:1_18:2)a	-0.465768	0.0912749	0.217047
TAG(16:0_16:0_22:6)	1.21643	0.131995	0.281714		TAG(16:0_18:1_18:2)c	1.8249	0.0939122	0.221574
PC(16:0_18:1)	0.28439	0.0563232	0.285371		Hex1Cer(d18:1_23:0)	-0.191768	0.0764684	0.244699
PE(18:0_22:4)	-0.287309	0.030229	0.293654		TAG(15:0_18:2_22:5)	1.21885	0.112467	0.251594
TAG(16:1_18:2_20:5)	0.762711	0.139176	0.293925		TAG(O-16:0_16:0_22:4)	-0.334691	0.116789	0.25934
PE(P-16:0_20:4)	-0.269697	0.0368174	0.300921		PC(16:0_20:4)	-0.327474	0.0482988	0.262193
PC(16:0_18:3)a	-0.566106	0.0712906	0.301005		TAG(18:0_17:2_20:5)	0.475332	0.120572	0.26482
PC(22:1_20:4)	-0.499776	0.0705215	0.301005		TAG(16:0_18:0_18:1)a	0.378283	0.126259	0.275689
TAG(O-16:0_18:1_22:5)	-0.39132	0.147767	0.306841		TAG(18:1_18:2_18:3)	1.09317	0.126532	0.275689
TAG(17:0_18:0_18:1)	0.568306	0.153396	0.315139		TAG(18:1_18:2_18:2)a	1.11548	0.12847	0.276142
LPC(16:0)a	-0.257341	0.0888055	0.3197		TAG(16:0_21:0_18:1)a	0.350969	0.128939	0.276168
TAG(16:0_17:0_18:1)b	0.775284	0.160322	0.326041		PE(18:1_18:2)	-1.39963	0.0255704	0.289798
Hex1Cer(d18:1_24:0)	0.219576	0.12241	0.326427		TAG(O-16:0_18:1_20:4)	-0.3028	0.144502	0.302377
TAG(O-18:1_18:1_18:2)	-0.431906	0.162515	0.329392		TAG(18:1_18:2_22:4)b	0.885337	0.147833	0.306841
SM(d18:1_22:1)	-0.207949	0.16249	0.331638		TAG(18:0_18:1_18:2)b	0.386331	0.151613	0.312539
SM(d18:1_23:0)	-0.119714	0.165819	0.331638		SM(d18:1_24:1)	-0.234427	0.0919408	0.313045
TAG(16:0_18:2_20:5)	1.00384	0.174188	0.347227		TAG(O-18:1_18:1_18:2)	-0.346684	0.158867	0.324247
TAG(16:0_19:0_18:1)b	0.604718	0.174965	0.347628		SM(d18:1_22:1)	-0.205596	0.143058	0.331638
Hex1Cer(d18:1_24:1)	-0.263588	0.177683	0.355366		TAG(16:0_18:2_20:5)	1.15846	0.165935	0.334082
LPC(16:1)b	0.611391	0.122961	0.368882		Hex1Cer(d18:1_20:0)	-0.470549	0.149197	0.341021
TAG(18:1_18:2_20:3)b	0.972757	0.20743	0.392751		TAG(16:0_16:1_22:6)	0.941485	0.185354	0.36467
LPC(18:2)b	0.276583	0.142447	0.394469		LPC(18:1)a	0.425285	0.120379	0.368882
TAG(16:0_16:1_22:6)	0.830906	0.231875	0.432261		Cer(d18:1_18:0)	-0.36271	0.227609	0.369864
PC(18:0_20:3)b	0.497213	0.122189	0.442207		TAG(O-16:0_18:1_22:4)	-0.413574	0.201938	0.385983
TAG(16:0_18:1_18:2)a	0.216866	0.245683	0.444289		PC(O-18:0_20:4)	-0.435752	0.10302	0.391478
PI(18:0_20:3)	0.143864	0.502147	0.540816		TAG(16:0_18:1_18:2)b	0.631628	0.23877	0.441561
TAG(18:0_17:2_20:5)	0.284602	0.323108	0.544358		TAG(16:0_18:1_22:6)	0.802612	0.239845	0.441561
PE(18:1_18:2)	-0.67905	0.136237	0.546263		PE(18:0_20:3)a	-0.411105	0.0701368	0.47693
PE(P-18:0_18:2)	-0.355333	0.136566	0.546263		TAG(16:0_20:4_22:6)	0.624872	0.276738	0.485901
PE(O-18:0_20:4)	-0.235571	0.173654	0.577249		PC(O-16:0_16:0)	0.355165	0.159513	0.522393
PC(O-18:0_22:6)	0.202127	0.236677	0.599583		Cer(d18:2_23:0)	0.171149	0.382535	0.537617
TAG(O-16:0_18:1_18:2)	-0.142602	0.398442	0.629997		TAG(O-16:0_18:1_18:2)	-0.178023	0.31912	0.541428
PC(18:0_22:4)	-0.224698	0.286903	0.637887		PE(16:0_20:5)	-0.314015	0.121876	0.546263
PC(O-20:0_22:6)	-1.23078	0.278969	0.637887		TAG(18:1_18:2_20:5)	0.589959	0.326274	0.547415
TAG(18:0_19:0_18:1)	0.230581	0.415289	0.640952		TAG(16:0_18:1_18:2)e	0.529735	0.330626	0.551652
PE(16:0_18:1)	-0.573142	0.239621	0.649194		PC(16:0_18:3)a	-0.356505	0.228238	0.599583
PC(18:0_20:1)	0.144227	0.308062	0.650354		PC(18:0_18:1)	-0.218222	0.221258	0.599583
TAG(16:0_18:0_18:0)	-0.210257	0.461681	0.67387		TAG(14:0_16:0_18:0)	0.373068	0.365608	0.600074
TAG(O-16:0_18:1_20:4)	-0.173867	0.476114	0.682033		TAG(18:1_18:2_22:4)a	0.425132	0.366721	0.600109
SM(d18:1_24:0)b	0.348205	0.522308	0.696411		TAG(16:0_18:0_18:1)b	-0.133911	0.39592	0.627653
TAG(18:0_20:4_22:4)	0.34686	0.491522	0.698539		PC(18:1_20:4)	-1.00122	0.263402	0.637887
TAG(16:0_18:1_22:6)	0.496645	0.517203	0.716441		TAG(18:0_20:1_18:3)	0.346379	0.40895	0.64005
TAG(16:1_18:0_20:2)	0.208272	0.520819	0.718208		TAG(O-16:0_18:1_22:5)	-0.195924	0.409474	0.64005
PC(O-18:1_16:0)	0.185281	0.362397	0.72434		TAG(16:0_18:0_18:0)	-0.209745	0.41254	0.640281
Cer(d18:1_18:0)	-0.28521	0.586845	0.725209		TAG(18:2_18:3_20:4)	0.769175	0.413426	0.640281
LPC(18:1)a	0.248798	0.410446	0.738803		PE(16:1_18:2)	-0.155455	0.248221	0.649194
TAG(18:2_18:3_20:4)	-0.4625	0.547028	0.740818		PE(P-16:0_22:6)	0.254454	0.233924	0.649194
PE(16:1_18:2)	-0.199155	0.347459	0.743395		TAG(18:2_18:0_20:0)	-0.168763	0.426949	0.649565
PE(P-16:0_22:6)	-0.185549	0.360276	0.743395		TAG(18:1_18:2_22:6)	0.621986	0.431931	0.655494
PC(16:0_20:4)	-0.103598	0.477651	0.745691		TAG(16:0_19:0_18:1)a	0.275781	0.462992	0.67387
PC(18:1_20:4)	-0.307783	0.5287	0.754101		TAG(16:0_22:6_22:6)	0.78277	0.457673	0.67387
PC(O-16:0_16:0)	0.0859789	0.544995	0.754101		TAG(16:1_18:0_20:2)	0.396844	0.465862	0.674774
TAG(16:0_20:4_22:6)	0.558365	0.574799	0.759752		TAG(16:0_16:0_18:0)	0.171896	0.48216	0.68685
TAG(O-20:0_18:1_18:2)	-0.127995	0.574845	0.759752		TAG(18:1_20:4_22:6)	0.41916	0.529535	0.727383
TAG(18:1_18:2_22:6)	0.556873	0.582486	0.766495		TAG(18:2_20:3_22:4)	0.43658	0.529882	0.727383
PE(16:1_20:4)	-0.14921	0.386406	0.772812		PC(16:0_18:1)	0.199841	0.437588	0.736477
TAG(18:1_22:6_22:6)	-0.783281	0.595757	0.777186		PE(16:0_18:1)	-0.571262	0.346899	0.743395
TAG(16:0_18:0_18:1)b	0.120821	0.611262	0.785451		PE(16:1_20:4)	-0.0994258	0.32702	0.743395
TAG(16:1_18:3_22:6)	0.43987	0.623138	0.795458		PE(18:0_18:1)	-0.122787	0.344286	0.743395
TAG(18:2_18:0_20:0)	0.175521	0.62614	0.796186		PC(18:0_20:1)	0.0926042	0.490586	0.745691
TAG(18:1_20:4_22:6)	0.406202	0.642225	0.80478		PC(18:0_20:3)a	0.159188	0.475497	0.745691
TAG(18:1_18:2_22:4)b	0.349092	0.659108	0.820828		TAG(16:0_18:2_20:4)	-0.201308	0.558547	0.752413
TAG(16:0_16:0_18:0)	0.132365	0.676944	0.827594		PC(16:0_18:2)	-0.548935	0.545731	0.754101
TAG(18:0_20:1_18:3)	-0.132013	0.694801	0.834313		PC(16:0_18:3)b	-0.23012	0.543339	0.754101
TAG(16:1_16:1_18:1)	0.473167	0.705051	0.841603		TAG(18:0_19:0_18:1)	-0.0880363	0.564193	0.754758
TAG(16:0_18:2_20:4)	-0.196381	0.71543	0.852307		SM(d18:1_24:0)b	-0.117146	0.637348	0.766219
LPC(16:1)a	-0.0990304	0.721819	0.853429		TAG(16:1_18:3_22:6)	0.386753	0.603388	0.778732
TAG(16:0_22:6_22:6)	0.537666	0.724678	0.854893		TAG(17:0_18:0_18:1)	0.118069	0.62382	0.795458
TAG(16:0_18:2_22:6)	0.271027	0.735747	0.859456		TAG(16:0_18:1_18:2)d	0.337788	0.64985	0.81097
PE(18:0_18:1)	-0.0588198	0.458483	0.866023		TAG(18:1_22:6_22:6)	0.562697	0.675497	0.827594
TAG(18:1_18:2_20:5)	0.230427	0.760884	0.871614		PC(22:1_20:4)	-0.160514	0.648757	0.834898
TAG(18:2_20:3_22:4)	0.246884	0.784971	0.884557		LPC(16:1)a	0.18714	0.541407	0.83629
LPC(16:0)b	-0.0387603	0.812973	0.886879		Hex1Cer(d18:1_24:1)	0.0934807	0.604404	0.879133
SM(d18:1_22:0)	-0.0597541	0.875161	0.907575		TAG(18:1_20:3_22:4)	0.16917	0.809812	0.904115
TAG(18:1_20:3_22:4)	-0.149328	0.823336	0.912542		TAG(16:1_16:1_18:1)	-0.197961	0.846299	0.92268
PE(16:0_20:5)	-0.078634	0.525081	0.951234		TAG(18:2_18:2_22:6)	0.125319	0.845248	0.92268
TAG(18:1_18:2_22:4)a	0.0780082	0.899586	0.953245		LPC(16:0)a	-0.0122607	0.918779	0.929567
TAG(16:0_18:1_18:2)b	0.0600086	0.906894	0.955958		TAG(16:0_18:2_22:6)	0.0707718	0.912055	0.957088
TAG(O-16:0_16:0_22:4)	0.0377773	0.91272	0.957088		PE(16:0_20:4)	0.0521572	0.794448	0.989714
TAG(18:2_18:2_22:6)	0.0619526	0.94669	0.972422		PE(18:0_20:3)b	0.0205286	0.916275	0.989714
PE(16:0_20:4)	0.0471426	0.757852	0.989714		PE(18:0_22:4)	0.0155609	0.928561	0.989714
PE(18:0_20:3)b	0.0668236	0.764659	0.989714		PE(18:2_20:4)	0.047751	0.766304	0.989714
PE(18:2_20:4)	0.0606549	0.614166	0.989714		PE(O-18:0_20:4)	0.00780398	0.969133	0.989714
PC(16:0_18:2)	-0.0380902	0.952852	0.995002		PE(P-16:0_20:4)	-0.107407	0.82955	0.989714
PC(18:0_18:1)	0.0360951	0.887885	0.995002		PE(P-18:0_18:2)	0.0109683	0.96339	0.989714

## Sheet: 2F liver Plin4- -vsPlin4+ +
Supplemental Table S2F
Comparison of liver lipid levels in Plin4-/- mice compared to Plin4+/+ mice, analyzed separately for mice fed CD or WD for 45 weeks.
False discovery rate (fdr / adj. P. < 0.015) was considered statistically different.
Plin4-/-_vs_Plin4+/+_Control					Plin4-/-_vs_Plin4+/+_Western
Lipid	log2FC	P.Value	adj.P.Val		Lipid	log2FC	P.Value	adj.P.Val
CL(72:8)a	-0.434835	0.0422025	0.084405		TAG(15:0_16:1_18:2)a	-0.79994	0.00373937	0.0285896
PI(18:0_20:3)	-0.769051	0.0401532	0.0936959		TAG(16:0_16:1_18:3)b	-0.530399	0.00765742	0.0436329
PI(18:0_22:5)	-0.295257	0.0490386	0.0936959		TAG(15:0_16:0_16:1)	-0.543292	0.00778892	0.0439674
TAG(14:0_16:1_17:1)	-0.641673	0.0491426	0.14498		TAG(16:0_17:0_18:1)a	-0.471577	0.00795741	0.0440943
TAG(16:1_18:1_16:3)	-2.35897	0.0543046	0.15576		TAG(16:1_18:1_16:3)	-0.632896	0.00853595	0.0455401
CL(72:8)b	-0.345181	0.0984841	0.157575		TAG(16:0_17:1_18:1)	-0.513601	0.00924889	0.0468643
DAG(16:0_20:4)	0.312765	0.0937783	0.192131		TAG(16:0_16:1_18:3)a	-0.662713	0.0097871	0.0476727
DAG(16:0_22:5)	0.297892	0.100837	0.196984		TAG(16:0_16:1_17:1)	-0.624451	0.0106674	0.050069
TAG(18:0_18:1_18:2)c	-0.783892	0.0922401	0.218482		TAG(16:0_17:1_18:2)a	-0.52441	0.0110585	0.0506701
CE(20:2)	0.361184	0.152322	0.27695		TAG(16:0_18:2_18:3)	-0.553469	0.0114144	0.0510687
TAG(16:1_18:1_18:1)	-3.46328	0.158902	0.324247		TAG(13:0_16:1_18:2)	-0.525286	0.0123733	0.0545511
SM(d18:1_24:1)	0.160755	0.179698	0.335435		TAG(14:0_16:1_17:1)	-0.615146	0.013943	0.0597277
CL(72:7)b	-0.260748	0.232286	0.33787		TAG(18:0_18:1_18:1)	-0.420258	0.0166751	0.0683964
PC(20:4_18:0)	0.347344	0.0881159	0.352464		TAG(18:1_18:2_18:2)a	-0.758039	0.0173603	0.0694412
TAG(O-20:0_18:1_18:2)	0.284818	0.183645	0.362489		TAG(16:0_18:1_18:2)a	-0.718935	0.0208736	0.0816872
TAG(18:0_18:1_18:2)a	0.598309	0.206967	0.392751		TAG(16:1_17:1_18:2)	-0.556589	0.0211596	0.0819258
LPC(18:2)b	-0.253561	0.165753	0.409964		TAG(16:0_17:2_20:3)	-0.597123	0.022738	0.0853028
TAG(16:1_16:1_18:1)	-0.58265	0.221203	0.414928		Cer(d18:0_24:0)	-0.37188	0.0415075	0.0981086
DAG(18:0_18:1)a	0.246206	0.262071	0.419738		PC(18:0_20:3)b	0.93442	0.0156044	0.0988277
DAG(18:1_22:3)b	-0.178058	0.264835	0.419738		TAG(16:0_12:1_18:2)	-0.452581	0.0298741	0.103108
TAG(18:0_17:2_20:5)	-0.432812	0.233366	0.433701		TAG(15:0_16:0_18:2)	-0.409837	0.0303534	0.103777
TAG(15:0_16:1_18:2)b	-0.504787	0.242175	0.44233		TAG(14:0_16:0_22:6)	-0.303645	0.0340878	0.110923
TAG(16:0_16:1_18:3)a	-0.581735	0.242403	0.44233		TAG(16:1_16:1_18:3)	-0.80392	0.0376633	0.120363
TAG(14:0_16:1_18:2)	-0.55653	0.244272	0.443273		TAG(18:0_19:0_18:1)	-0.224399	0.0381262	0.120567
TAG(16:0_16:1_18:3)b	-0.440481	0.254186	0.458293		TAG(18:1_18:2_18:3)	-0.581007	0.0387697	0.121963
SM(d18:1_22:1)	0.0898503	0.262199	0.458848		TAG(14:0_16:0_18:1)	-0.32781	0.0403734	0.12635
Cer(d18:0_24:0)	-0.171402	0.291493	0.459322		TAG(18:1_18:2_18:2)b	-0.445511	0.0441838	0.136856
TAG(13:0_16:1_18:2)	-0.341156	0.256872	0.460387		TAG(15:0_18:2_22:5)	-0.410278	0.0481257	0.144617
TAG(16:1_20:1_22:1)	0.326306	0.256319	0.460387		TAG(18:1_18:1_20:3)	0.217083	0.0512473	0.149533
LPC(16:0)b	-0.122221	0.205486	0.462343		TAG(16:0_16:1_18:1)	-0.267682	0.0533639	0.154219
PI(18:0_20:4)	-0.138858	0.32394	0.471185		TAG(15:0_16:0_18:1)	-0.413394	0.0571737	0.162126
TAG(16:1_16:1_18:3)	-0.60369	0.270351	0.4791		Cer(d18:1_23:0)	-0.270072	0.0751366	0.162796
TAG(16:1_18:2_16:3)	-1.23366	0.270485	0.4791		TAG(16:0_18:1_19:1)	-0.307424	0.0589182	0.164753
TAG(O-18:0_18:1_22:4)	0.295808	0.272038	0.480442		TAG(15:0_16:1_18:2)b	-0.586834	0.0604862	0.168358
TAG(16:0_18:1_18:2)d	1.07284	0.28042	0.490937		TAG(16:0_18:0_18:1)b	-0.169823	0.065359	0.178628
TAG(15:0_16:1_18:2)a	-0.426115	0.282824	0.493716		TAG(14:0_16:1_18:2)	-0.654267	0.0687247	0.18237
Cer(d18:1_24:0)	-0.104941	0.332939	0.494653		TAG(16:0_16:1_18:2)a	-0.414353	0.0697624	0.18237
PI(18:1_20:4)	-0.223221	0.404186	0.49746		TAG(16:0_17:2_18:2)	-0.385776	0.0703512	0.18237
TAG(16:1_18:2_18:3)	-0.615195	0.294166	0.504733		TAG(16:0_18:0_18:1)a	-0.243617	0.0678432	0.18237
TAG(18:2_18:3_20:4)	-0.993512	0.293978	0.504733		TAG(16:0_18:1_18:1)	-0.234156	0.0695573	0.18237
PC(16:0_18:3)a	-0.292068	0.146297	0.505391		TAG(18:1_20:1_20:3)a	0.300621	0.0711757	0.183718
PC(16:0_18:3)b	-0.504077	0.164966	0.522393		TAG(16:0_24:0_18:1)	-0.323756	0.073868	0.187463
Cer(d18:0_24:1)	-0.167228	0.377442	0.537617		Cer(d18:0_24:1)	-0.363577	0.0910423	0.189368
TAG(16:0_18:2_18:3)	-0.672734	0.32355	0.544358		TAG(14:0_16:0_16:1)	-0.491722	0.0756087	0.189492
PE(18:0_18:1)	0.0985632	0.126301	0.546263		TAG(16:1_18:2_18:4)	-0.643302	0.0842833	0.206102
TAG(O-16:0_16:0_22:4)	0.336821	0.331792	0.552073		Cer(d18:1_24:0)	-0.328174	0.108254	0.211333
TAG(16:0_17:1_18:2)b	-0.263991	0.340395	0.564832		Cer(d18:2_22:0)a	-0.231977	0.109731	0.211333
PC(16:0_20:4)	0.21814	0.193848	0.566632		TAG(17:0_18:1_20:1)	-0.145969	0.0885732	0.213993
SM(d18:1_22:0)	0.343332	0.384939	0.567279		TAG(18:1_20:1_24:5)	0.884796	0.0885507	0.213993
SM(d18:1_23:0)	0.101405	0.374332	0.567279		DAG(18:0_18:1)b	0.418701	0.114662	0.214035
PE(16:1_18:2)	-0.257892	0.178268	0.577249		TAG(18:1_20:1_22:4)	0.56049	0.0892961	0.214191
TAG(17:1_18:1_20:4)b	-0.610293	0.35341	0.584821		Cer(d18:1_22:0)	-0.271653	0.124581	0.21594
AcCa(12:0)	-0.882611	0.335866	0.587765		Cer(d18:2_24:0)	-0.288492	0.121373	0.21594
TAG(O-16:0_18:1_20:4)	0.195639	0.363286	0.597888		PI(18:0_20:3)	-0.223966	0.137664	0.220263
TAG(O-16:0_18:1_22:4)	0.185692	0.367616	0.600109		TAG(16:0_17:0_18:1)b	-0.303668	0.0948655	0.222952
TAG(15:0_16:0_18:2)	-0.326078	0.368637	0.600154		TAG(14:0_16:1_20:3)	-0.31579	0.0972921	0.22689
DAG(18:1_20:1)	0.222916	0.426839	0.607703		TAG(16:0_16:1_16:3)	-0.484887	0.0995988	0.230028
TAG(18:1_20:1_20:1)	0.263037	0.378343	0.612315		TAG(16:0_17:1_18:2)b	-0.262202	0.101697	0.233211
TAG(O-18:0_18:1_20:3)	-0.593061	0.379149	0.612315		TAG(18:1_17:2_18:2)	-0.414251	0.101933	0.233211
CE(18:1)	0.239612	0.465263	0.620351		TAG(17:1_18:1_18:2)	-0.285115	0.10249	0.2336
TAG(18:1_17:2_18:2)	-0.39019	0.388779	0.625519		TAG(16:0_18:2_19:2)	-0.148783	0.105044	0.238521
TAG(18:1_18:2_18:3)	-0.656429	0.389396	0.625519		TAG(18:1_18:2_18:4)	-0.45804	0.106973	0.241991
TAG(18:1_20:1_22:3)	0.220055	0.391175	0.626709		Hex1Cer(d18:1_24:1)	0.396138	0.0591021	0.244699
TAG(14:0_16:1_20:3)	-0.374598	0.394815	0.627548		TAG(18:1_18:1_22:4)	0.341021	0.114106	0.254317
Hex1Cer(d18:1_24:0)	-0.111975	0.392532	0.628051		Cer(d18:2_23:0)	-0.245238	0.153681	0.257787
TAG(16:0_16:1_18:2)b	-0.200486	0.404068	0.637225		TAG(18:1_18:2_20:4)b	-0.340686	0.117832	0.259936
PC(18:0_22:4)	0.235426	0.293764	0.637887		DAG(16:0_20:3)b	0.339566	0.142415	0.260062
SM(d18:1_24:0)a	-0.108636	0.456301	0.638821		DAG(18:0_18:1)a	0.251612	0.150597	0.269153
TAG(16:0_12:1_18:2)	-0.457232	0.410098	0.64005		DAG(18:1_20:1)	0.430411	0.156806	0.27441
TAG(16:0_16:1_17:1)	-0.362979	0.407312	0.64005		TAG(16:1_18:2_18:3)	-0.50405	0.127086	0.275689
TAG(18:1_18:1_20:1)	0.294741	0.419665	0.644981		TAG(18:1_20:1_22:3)	0.373295	0.127346	0.275689
PE(16:0_18:3)	-0.301798	0.243346	0.649194		TAG(16:0_18:1_18:2)e	-0.941352	0.128235	0.276142
TAG(15:0_16:0_16:1)	-0.318852	0.424256	0.649565		TAG(18:0_20:4_22:4)	0.519313	0.134167	0.28534
Cer(d18:1_18:0)	0.310527	0.478064	0.654193		TAG(14:0_18:1_19:1)	-0.354392	0.136671	0.289647
TAG(14:0_16:0_16:1)	-0.38735	0.43622	0.658692		TAG(16:1_18:2_16:3)	-0.525586	0.14078	0.296276
TAG(16:0_18:1_19:3)	-0.39095	0.436044	0.658692		PE(16:0_20:5)	-0.344163	0.0398278	0.300921
TAG(16:0_17:1_18:2)c	-0.215164	0.441577	0.660631		PC(O-18:1_16:0)	0.459042	0.0646557	0.301005
TAG(16:1_18:1_20:4)	-0.488868	0.438977	0.660631		TAG(18:0_18:1_22:4)	0.26277	0.144681	0.302377
TAG(O-16:0_18:1_22:5)	0.135656	0.441879	0.660631		TAG(18:2_18:0_20:0)	-0.279071	0.150364	0.311026
TAG(O-18:1_18:1_18:2)	0.160662	0.440645	0.660631		SM(d18:1_23:0)	-0.286803	0.100622	0.313045
TAG(O-18:0_18:0_22:4)	0.211513	0.445719	0.664726		DAG(16:0_22:4)	0.262231	0.187043	0.320646
TAG(16:0_16:1_16:3)	-0.385184	0.452139	0.670987		TAG(18:1_18:1_18:3)	-0.24975	0.163527	0.330336
TAG(16:0_18:2_19:2)	-0.366397	0.457978	0.67387		SM(d18:1_24:0)a	-0.221076	0.120235	0.331638
TAG(16:0_21:0_18:1)a	0.152194	0.46299	0.67387		SM(d18:1_24:1)	0.196919	0.149477	0.331638
TAG(18:1_20:1_24:5)	0.734219	0.455646	0.67387		TAG(16:0_18:1_18:2)b	0.623346	0.167118	0.335347
TAG(O-16:0_18:1_18:2)	0.101269	0.46112	0.67387		TAG(16:0_19:2_20:3)	-0.171786	0.170012	0.340024
TAG(16:0_16:1_18:2)a	-0.308787	0.469203	0.677987		DAG(18:1_22:3)b	0.29542	0.206048	0.34616
TAG(18:1_18:1_19:1)	0.274239	0.47207	0.680501		TAG(18:0_17:2_20:5)	-0.242081	0.178137	0.352769
DAG(20:0_18:1)	0.552812	0.494988	0.681623		CE(16:1)	-0.272382	0.218966	0.364944
TAG(14:0_18:1_19:1)	-0.26959	0.476519	0.682033		DAG(20:1_18:2)	0.282058	0.223193	0.367612
TAG(18:0_18:1_19:1)	0.260299	0.479229	0.684289		TAG(16:0_20:4_22:6)	0.680404	0.18776	0.36785
TAG(17:0_18:0_18:1)	0.271547	0.496159	0.701826		TAG(18:1_18:2_24:3)	0.402724	0.188188	0.36785
TAG(18:1_18:2_20:4)b	-0.382276	0.502646	0.707423		TAG(16:0_18:1_18:2)d	-0.978225	0.190028	0.369314
TAG(16:1_18:2_20:5)	-0.407731	0.507297	0.709276		TAG(18:1_18:1_20:4)	0.367017	0.190771	0.369314
DAG(16:0_22:4)	0.171764	0.529659	0.712886		TAG(18:1_22:6_22:6)	1.36317	0.19045	0.369314
TAG(16:0_17:1_18:2)a	-0.253405	0.512263	0.714565		TAG(18:1_18:2_22:4)b	0.741705	0.192154	0.370801
TAG(18:1_18:2_20:3)a	-0.747851	0.513598	0.714777		TAG(16:0_16:1_18:2)b	-0.216796	0.198686	0.382186
TAG(18:0_18:1_21:2)	0.224362	0.51619	0.716441		TAG(18:1_20:3_22:4)	0.513496	0.199688	0.382894
PC(18:0_20:3)b	0.316427	0.352256	0.723554		TAG(16:0_21:0_18:1)b	-0.249456	0.204892	0.390393
Cer(d18:1_22:0)	-0.0571369	0.607673	0.725209		TAG(16:0_19:0_18:1)a	-0.430529	0.210984	0.398173
Cer(d18:2_24:0)	-0.0878929	0.613639	0.725209		TAG(16:1_20:1_22:1)	0.129779	0.211612	0.398173
CE(22:6)	-0.180672	0.581794	0.727243		LPC(16:0)b	0.275144	0.170818	0.409964
TAG(16:1_18:0_20:2)	-0.301753	0.53297	0.729485		TAG(18:1_20:1_20:2)	0.30638	0.23034	0.430729
TAG(O-16:0_18:0_22:4)	0.150749	0.533828	0.729485		TAG(16:0_18:1_16:3)	-0.263235	0.240519	0.441561
PC(18:0_20:3)a	0.107764	0.407476	0.736477		TAG(18:1_22:1_20:2)	0.179257	0.23951	0.441561
PC(18:1_20:4)	0.704679	0.445762	0.736477		TAG(18:0_20:0_18:1)	-0.201728	0.244387	0.443273
PC(O-20:0_22:6)	0.839464	0.433863	0.736477		TAG(O-18:0_18:0_22:4)	-0.806294	0.261198	0.466756
TAG(16:0_17:2_18:2)	-0.324128	0.540192	0.736514		Hex1Cer(d18:1_23:0)	0.211504	0.263919	0.469189
TAG(18:1_18:2_18:2)b	-0.332731	0.542768	0.73836		TAG(18:0_18:0_18:1)	-0.232779	0.264017	0.470403
LPC(16:0)a	-0.0898754	0.39694	0.738803		TAG(O-16:0_18:1_22:5)	0.331052	0.273374	0.481394
LPC(18:2)a	-0.169623	0.371607	0.738803		PI(18:0_22:5)	0.0850857	0.368227	0.490969
TAG(18:1_20:1_22:4)	0.266693	0.546959	0.740818		Cer(d18:1_20:0)	-0.17317	0.32555	0.494653
TAG(16:0_20:4_22:6)	0.613898	0.549431	0.742408		AcCa(18:2)	-0.727104	0.0988119	0.496037
TAG(18:1_18:1_18:2)	0.250844	0.560572	0.752413		TAG(18:0_20:1_18:3)	0.349339	0.285129	0.496306
DAG(18:0_18:1)b	0.149139	0.573929	0.753281		DAG(16:0_20:4)	0.162643	0.326407	0.498513
TAG(16:0_18:1_16:3)	-0.254426	0.564819	0.754758		DAG(18:1_20:3)	0.180927	0.322426	0.498513
TAG(18:1_20:1_20:3)a	0.226342	0.574426	0.759752		DAG(18:1_22:4)	0.431019	0.332442	0.498664
TAG(18:1_18:2_18:2)a	-0.472968	0.578094	0.762377		SM(d18:1_24:0)b	-0.57739	0.305457	0.503106
SM(d18:1_24:0)b	-0.112039	0.656759	0.766219		TAG(18:1_18:1_18:2)	-0.202677	0.291374	0.50427
TAG(18:0_18:1_22:4)	0.166742	0.592338	0.774398		TAG(18:1_18:2_22:4)a	0.436503	0.291366	0.50427
TAG(16:0_17:2_20:3)	-0.296848	0.598541	0.778732		TAG(17:0_18:0_18:1)	-0.178691	0.294985	0.504733
TAG(16:1_17:1_18:2)	-0.297605	0.60088	0.778732		TAG(18:1_18:2_20:5)	0.535598	0.294391	0.504733
TAG(17:0_18:1_20:1)	-0.139032	0.602643	0.778732		CE(24:4)	0.74633	0.333583	0.513204
TAG(16:0_24:0_18:1)	0.0749172	0.608504	0.78366		TAG(16:0_22:6_22:6)	0.950221	0.302615	0.516326
DAG(18:0_20:4)	0.100998	0.606528	0.783821		AcCa(16:1)	-0.685113	0.168258	0.523469
TAG(15:0_16:0_18:1)	-0.225604	0.62425	0.795458		TAG(18:0_18:2_22:4)	0.219511	0.311267	0.529593
TAG(15:0_18:2_22:5)	-0.401663	0.629703	0.797986		PI(18:0_20:4)	0.100875	0.540816	0.540816
TAG(16:0_19:2_20:3)	-0.164029	0.630198	0.797986		PI(18:1_20:4)	-0.0952787	0.512655	0.540816
TAG(18:1_18:1_22:4)	0.28082	0.633107	0.799993		TAG(18:0_18:1_18:2)b	0.109675	0.320287	0.541886
TAG(18:0_18:1_22:1)	0.0943206	0.634491	0.800068		PE(16:0_18:3)	-0.550017	0.131136	0.546263
DAG(18:1_22:3)a	0.318703	0.639869	0.802224		PE(18:0_22:4)	0.338046	0.0979469	0.546263
DAG(18:1_22:4)	0.239837	0.634828	0.802224		PE(P-18:0_18:2)	0.443085	0.118262	0.546263
TAG(14:0_16:0_22:6)	-0.26648	0.639375	0.804547		TAG(17:0_18:1_22:5)	0.17254	0.330335	0.551652
TAG(16:0_18:1_20:1)	0.175036	0.64106	0.80478		CE(20:2)	-0.223448	0.392952	0.561359
DAG(18:1_20:3)	0.154473	0.656283	0.810703		PE(P-16:0_22:6)	0.343523	0.148811	0.562174
TAG(16:0_18:1_18:2)e	0.27318	0.663452	0.821158		PC(O-18:0_22:6)	0.241696	0.186987	0.566632
TAG(16:0_22:6_22:6)	0.705117	0.661198	0.821158		DAG(18:0_20:4)	0.133192	0.387121	0.570494
TAG(18:1_18:2_18:4)	-0.316859	0.662641	0.821158		PE(18:1_18:2)	-0.608231	0.17659	0.577249
TAG(17:1_18:1_20:4)a	-0.137754	0.667946	0.825029		DAG(16:0_20:3)a	0.227197	0.405261	0.586929
TAG(16:0_18:0_18:1)a	0.157127	0.677161	0.827594		AcCa(14:0)	-0.522481	0.296334	0.587765
TAG(18:1_18:2_16:3)	-0.239289	0.677822	0.827594		AcCa(14:1)	-0.47909	0.330691	0.587765
TAG(16:1_18:2_18:4)	-0.279858	0.682843	0.829853		TAG(16:0_18:1_19:3)	-0.230688	0.362771	0.597888
TAG(14:0_16:0_18:0)	0.134886	0.687816	0.830822		PC(18:0_20:3)a	-0.283531	0.23528	0.599583
TAG(16:0_18:1_20:4)	0.177376	0.687761	0.830822		TAG(16:0_16:0_22:6)	0.428496	0.372699	0.605135
TAG(18:1_18:1_18:3)	-0.227877	0.687576	0.830822		TAG(16:0_17:1_18:2)c	-0.121065	0.392689	0.627471
PC(18:0_18:1)	0.131775	0.625577	0.832783		TAG(O-16:0_18:1_22:4)	0.328554	0.394343	0.627548
PC(O-16:0_16:0)	-0.043098	0.635545	0.832783		PC(O-18:0_20:4)	0.268527	0.289522	0.637887
TAG(18:1_18:2_24:3)	0.211162	0.693696	0.834313		TAG(16:0_18:1_20:4)	0.178091	0.411549	0.640281
PC(16:0_18:1)	0.0923975	0.65913	0.834898		TAG(16:1_16:1_18:1)	-1.25378	0.415982	0.640952
TAG(17:1_18:1_18:2)	-0.141029	0.696793	0.835046		PE(16:1_18:2)	-0.214192	0.226435	0.649194
LPC(16:1)b	-0.190426	0.617921	0.83629		TAG(18:2_20:3_22:4)	0.297966	0.426254	0.649565
LPC(18:1)b	-0.122249	0.587096	0.83629		TAG(O-18:1_18:1_18:2)	0.245884	0.426649	0.649565
LPC(18:2)c	-0.113981	0.580337	0.83629		LPC(16:0)a	0.155205	0.312482	0.661727
TAG(18:1_22:1_20:2)	0.0873748	0.703464	0.84137		TAG(18:1_18:1_19:1)	0.256811	0.450967	0.670896
AcCa(14:1)	-0.502663	0.601375	0.841925		TAG(18:1_20:1_20:3)b	0.11829	0.463006	0.67387
DAG(20:1_18:2)	0.120448	0.694504	0.845483		TAG(16:0_17:1_20:4)	-0.164082	0.464863	0.674774
AcCa(16:0)	-0.256694	0.634281	0.845708		TAG(18:0_18:1_18:2)c	-0.499693	0.473865	0.681464
LPC(16:1)a	-0.130108	0.699543	0.853429		DAG(20:0_18:1)	0.101737	0.487301	0.681623
SM(d18:1_20:0)	0.0234554	0.792681	0.853657		PE(18:0_20:3)a	0.223939	0.27186	0.684686
TAG(16:1_18:1_20:5)	-0.168022	0.722108	0.854893		Cer(d18:2_22:0)b	-0.120734	0.520138	0.693517
TAG(18:1_20:1_20:3)b	0.152989	0.723589	0.854893		TAG(16:0_18:1_20:1)	-0.111301	0.493921	0.700301
TAG(16:0_18:0_18:0)	0.109705	0.733471	0.859456		TAG(18:0_18:1_22:1)	-0.104295	0.498119	0.702953
TAG(18:0_18:2_22:4)	0.175787	0.738506	0.859456		TAG(17:1_18:1_20:4)b	-0.186606	0.504404	0.707423
DAG(16:0_18:1)	0.0931385	0.745919	0.860805		TAG(18:1_20:1_22:1)	0.0837749	0.5048	0.707423
DAG(16:0_20:3)b	-0.0502097	0.779539	0.860805		DAG(16:0_22:5)	0.103315	0.534664	0.712886
DAG(18:0_20:3)a	-0.0417992	0.78983	0.860805		Cer(d18:1_24:1)	-0.0878177	0.549781	0.714716
DAG(18:1_18:3)	-0.174107	0.780875	0.860805		TAG(18:0_18:1_18:2)a	-0.115575	0.518352	0.716441
TAG(16:0_16:0_18:1)	-0.144098	0.745423	0.864175		PC(O-16:0_16:0)	0.226088	0.371701	0.72434
TAG(16:0_17:1_18:1)	-0.14227	0.744042	0.864175		Cer(d18:1_18:0)	0.233028	0.582308	0.725209
TAG(16:0_18:0_18:1)b	0.0849093	0.747294	0.864656		PC(16:0_18:0)	0.14017	0.390086	0.736477
TAG(18:0_19:0_18:1)	0.0942181	0.7487	0.864656		PC(18:0_18:1)	-0.122542	0.425371	0.736477
TAG(18:0_18:0_18:1)	0.116661	0.760326	0.871614		PC(22:1_20:4)	0.322017	0.424063	0.736477
TAG(18:0_20:1_18:3)	-0.129052	0.761941	0.871614		AcCa(18:1)	-0.270974	0.475298	0.739352
TAG(16:0_18:2_20:4)	0.163195	0.774128	0.878451		SM(d18:1_22:1)	0.0922028	0.58203	0.740766
AcCa(16:1)	-0.199974	0.719378	0.882855		PE(16:0_18:1)	-0.22412	0.360765	0.743395
TAG(18:1_20:1_22:1)	0.0597686	0.782162	0.883039		PC(20:4_18:0)	0.16732	0.48614	0.745691
TAG(17:0_18:1_22:5)	0.14396	0.788544	0.886928		TAG(16:0_18:0_18:0)	0.110218	0.559784	0.752413
Cer(d18:1_23:0)	0.0386983	0.768184	0.88768		PC(16:0_18:2)	-0.419827	0.528247	0.754101
Cer(d18:2_23:0)	0.0445288	0.790875	0.894033		TAG(16:0_18:2_20:4)	0.158269	0.569904	0.759752
DAG(16:0_18:2)	0.0604987	0.852435	0.895056		TAG(18:1_20:4_22:6)	0.190628	0.572946	0.759752
DAG(16:0_20:3)a	0.0656203	0.851998	0.895056		TAG(16:0_18:1_22:6)	0.226335	0.584372	0.767306
TAG(18:1_18:2_22:4)b	0.20546	0.798551	0.896498		TAG(18:1_18:1_20:1)	0.0528344	0.586333	0.768211
TAG(18:0_18:1_18:1)	-0.0995665	0.802379	0.897476		TAG(16:1_18:1_20:4)	-0.138429	0.601948	0.778732
Cer(d18:2_24:1)	0.0258942	0.819097	0.906235		PE(O-18:0_20:4)	0.17356	0.401547	0.780149
LPC(18:1)a	-0.0550821	0.859616	0.910182		TAG(14:0_16:0_18:0)	-0.212327	0.612495	0.785451
TAG(16:0_18:1_19:1)	0.0981411	0.817851	0.911406		TAG(18:1_19:1_18:2)	-0.052067	0.645033	0.806625
TAG(16:0_17:0_18:1)b	-0.116521	0.827416	0.912542		TAG(18:1_18:2_16:3)	-0.0987	0.670299	0.826246
TAG(16:0_18:1_18:2)c	-0.150771	0.823501	0.912542		TAG(18:1_20:1_20:1)	0.0819987	0.678243	0.827594
TAG(18:1_18:2_20:5)	0.176065	0.827935	0.912542		TAG(16:0_21:0_18:1)a	-0.0768038	0.680475	0.828643
TAG(18:1_20:3_22:4)	0.194997	0.825283	0.912542		TAG(16:1_18:1_20:5)	0.0681092	0.689142	0.830822
Cer(d18:2_22:0)b	-0.0176001	0.843103	0.913362		AcCa(16:0)	-0.21643	0.564079	0.831274
TAG(16:0_17:1_20:4)	-0.0798565	0.830743	0.913551		PC(18:0_22:4)	-0.0525413	0.628238	0.832783
TAG(18:1_20:1_20:2)	0.0571944	0.831876	0.913551		LPC(16:1)a	0.156063	0.512977	0.83629
TAG(16:0_18:1_18:2)a	-0.0363016	0.83429	0.914539		LPC(18:1)a	0.121405	0.595519	0.83629
Cer(d18:1_20:0)	-0.0271305	0.879408	0.914585		LPC(18:1)b	0.0837775	0.627217	0.83629
Cer(d18:2_22:0)a	-0.0282502	0.87239	0.914585		PC(18:0_20:1)	-0.0506935	0.683442	0.837768
TAG(16:0_16:0_22:6)	0.158459	0.84918	0.924153		PC(O-20:0_22:6)	-0.186113	0.675433	0.837768
Cer(d18:1_24:1)	0.0103517	0.925353	0.932311		LPC(18:2)a	-0.051844	0.737548	0.853429
TAG(18:1_18:1_20:4)	0.109901	0.861664	0.932698		LPC(18:2)b	0.0760032	0.694757	0.853429
TAG(18:1_20:4_22:6)	0.17767	0.860584	0.932698		LPC(18:2)c	-0.0444318	0.758604	0.853429
TAG(18:2_18:0_20:0)	0.065214	0.860219	0.932698		SM(d18:1_22:0)	-0.0401079	0.786534	0.853657
TAG(18:1_18:1_20:3)	0.0447868	0.864077	0.933636		TAG(18:1_18:2_22:6)	0.152117	0.720505	0.854893
CL(72:7)a	0.0275711	0.93478	0.93478		TAG(O-18:0_18:1_20:3)	-0.0606403	0.721591	0.854893
TAG(18:1_19:1_18:2)	0.052602	0.869416	0.936152		TAG(16:0_16:0_18:0)	0.048308	0.73397	0.859456
TAG(16:0_18:2_22:6)	0.151975	0.871635	0.936775		TAG(17:1_18:1_20:4)a	-0.0969037	0.73838	0.859456
TAG(18:1_18:2_20:2)	-0.0910306	0.876337	0.938488		TAG(18:1_18:2_20:3)b	0.0901361	0.733252	0.859456
AcCa(14:0)	0.222461	0.84054	0.941404		TAG(O-16:0_18:1_18:2)	0.0658473	0.736396	0.859456
AcCa(18:2)	0.169543	0.821938	0.941404		DAG(16:0_18:1)	0.0365678	0.760743	0.860805
Hex1Cer(d18:1_24:1)	0.0390689	0.82706	0.945211		DAG(16:0_18:2)	0.052944	0.786524	0.860805
CE(24:4)	-0.0862032	0.901217	0.94865		DAG(18:0_20:3)a	0.0456122	0.735607	0.860805
TAG(18:1_18:2_22:4)a	0.0893798	0.891359	0.951203		DAG(18:0_20:3)b	0.0380282	0.799319	0.860805
PE(16:0_20:5)	-0.108782	0.531572	0.951234		DAG(18:1_22:3)a	0.147963	0.793379	0.860805
TAG(14:0_16:0_18:1)	-0.0381538	0.898297	0.953245		TAG(18:2_18:3_20:4)	0.238163	0.755653	0.87102
TAG(16:0_16:1_18:1)	0.0222003	0.911081	0.957088		TAG(18:1_20:1_24:1)	0.0505899	0.760093	0.871614
TAG(18:2_20:3_22:4)	0.10827	0.917899	0.960851		TAG(O-16:0_18:1_20:4)	0.0667055	0.764249	0.872602
TAG(16:0_18:1_18:2)b	0.0517271	0.929829	0.963537		TAG(18:2_18:2_22:6)	0.109108	0.767172	0.874287
TAG(16:0_18:1_22:6)	-0.0796319	0.928493	0.963537		TAG(16:0_16:0_18:1)	0.123475	0.771901	0.878019
TAG(16:0_21:0_18:1)b	0.0319515	0.930037	0.963537		TAG(O-18:0_18:1_22:4)	0.118829	0.775189	0.878451
TAG(18:0_20:0_18:1)	-0.0177023	0.928192	0.963537		TAG(16:1_18:0_20:2)	-0.113181	0.781837	0.883039
TAG(18:1_20:1_24:1)	0.034723	0.923713	0.963537		CL(72:7)a	0.0889948	0.668377	0.884223
DAG(16:0_16:1)	0.0161335	0.968024	0.971551		CL(72:7)b	-0.117618	0.718431	0.884223
DAG(18:0_20:3)b	-0.0128404	0.971551	0.971551		CL(72:8)a	0.0814196	0.77655	0.887486
TAG(16:0_16:1_22:6)	-0.0493571	0.950152	0.972422		TAG(16:1_18:3_22:6)	-0.106591	0.800021	0.896498
TAG(16:0_18:2_20:5)	-0.0560276	0.944484	0.972422		TAG(16:0_18:1_18:2)c	0.236396	0.825669	0.912542
TAG(16:0_19:0_18:1)a	0.0267058	0.949372	0.972422		TAG(O-20:0_18:1_18:2)	0.0427576	0.839434	0.918511
TAG(18:0_18:1_18:2)b	0.0163358	0.950245	0.972422		CL(72:8)b	-0.046119	0.864495	0.922128
TAG(18:1_18:2_20:3)b	0.0480933	0.951492	0.972422		LPC(16:1)b	-0.0223681	0.929567	0.929567
TAG(18:1_18:2_20:4)a	0.042716	0.947263	0.972422		DAG(16:0_16:1)	-0.042743	0.896786	0.930001
TAG(18:1_18:2_22:6)	0.0870043	0.940417	0.972422		Cer(d18:2_24:1)	-0.00873172	0.932311	0.932311
TAG(18:0_20:4_22:4)	-0.0335519	0.955423	0.974789		TAG(O-16:0_16:0_22:4)	-0.0356481	0.869505	0.936152
TAG(16:0_17:0_18:1)a	-0.0240728	0.958024	0.975593		TAG(16:0_18:2_20:5)	0.0985921	0.875224	0.938488
TAG(16:1_18:3_22:6)	-0.0534743	0.959441	0.975593		SM(d18:1_20:0)	0.0120429	0.9408	0.9408
TAG(18:2_18:2_22:6)	0.045741	0.965181	0.978137		Hex1Cer(d18:1_20:0)	-0.077218	0.779931	0.945211
TAG(16:0_18:1_18:1)	0.0101918	0.975905	0.986174		Hex1Cer(d18:1_24:0)	0.0519988	0.713909	0.945211
TAG(16:0_19:0_18:1)b	0.0126403	0.976377	0.986174		CE(18:1)	-0.0158994	0.861677	0.94865
AcCa(18:1)	0.0103982	0.983716	0.986958		CE(22:6)	0.0493361	0.809931	0.94865
Hex1Cer(d18:1_20:0)	0.00256721	0.987739	0.987739		TAG(18:0_18:1_19:1)	-0.0215178	0.887886	0.949174
Hex1Cer(d18:1_23:0)	-0.00508831	0.958961	0.987739		TAG(16:0_16:1_22:6)	0.0612222	0.89891	0.953245
TAG(16:0_16:0_18:0)	0.00877686	0.980682	0.988868		TAG(16:0_18:2_22:6)	-0.0482796	0.894987	0.953245
PE(16:0_18:1)	-0.225999	0.74059	0.989714		TAG(16:1_18:1_18:1)	-0.0290456	0.902155	0.954294
PE(16:0_20:4)	0.00420429	0.982738	0.989714		TAG(18:1_18:2_20:4)a	0.0300374	0.9039	0.954467
PE(16:1_20:4)	-0.0370419	0.832092	0.989714		TAG(18:1_18:2_20:2)	-0.0147334	0.928718	0.963537
PE(18:0_20:3)a	-0.0738045	0.597586	0.989714		PC(16:0_18:3)a	-0.082467	0.804094	0.970018
PE(18:0_20:3)b	0.0443683	0.861043	0.989714		AcCa(12:0)	-0.0924554	0.902146	0.971542
PE(18:0_22:4)	0.0351765	0.719146	0.989714		DAG(18:1_18:3)	0.030468	0.95843	0.971551
PE(18:1_18:2)	0.11235	0.827486	0.989714		TAG(16:0_19:0_18:1)b	0.00788094	0.962143	0.976697
PE(18:1_20:4)	0.0257283	0.889777	0.989714		PE(16:0_20:4)	0.00921891	0.953782	0.989714
PE(18:2_20:4)	0.0473279	0.725973	0.989714		PE(16:1_20:4)	0.0127427	0.870125	0.989714
PE(O-18:0_20:4)	-0.0698156	0.669966	0.989714		PE(18:0_18:1)	0.0345961	0.794377	0.989714
PE(P-16:0_20:4)	0.00476457	0.966068	0.989714		PE(18:0_20:3)b	-0.00192669	0.989714	0.989714
PE(P-16:0_22:6)	-0.0964797	0.583468	0.989714		PE(18:1_20:4)	0.0272819	0.866041	0.989714
PE(P-18:0_18:2)	0.0767843	0.700521	0.989714		PE(18:2_20:4)	0.0344239	0.816811	0.989714
CE(16:1)	-0.00385893	0.991641	0.991641		PE(P-16:0_20:4)	0.167055	0.73874	0.989714
TAG(18:1_22:6_22:6)	0.0171934	0.991937	0.99358		TAG(16:1_18:2_20:5)	0.00454061	0.991556	0.99358
PC(16:0_18:0)	-0.0122098	0.877403	0.995002		TAG(18:0_18:1_21:2)	-0.000765701	0.990352	0.99358
PC(16:0_18:2)	0.0910173	0.918685	0.995002		TAG(18:1_18:2_20:3)a	0.00180516	0.99358	0.99358
PC(22:1_20:4)	-0.0172449	0.90476	0.995002		TAG(O-16:0_18:0_22:4)	0.00287534	0.992619	0.99358
PC(O-18:0_20:4)	-0.0342251	0.868594	0.995002		PC(16:0_18:1)	0.0078487	0.967995	0.995002
PC(O-18:0_22:6)	-0.0206807	0.866918	0.995002		PC(16:0_20:4)	-0.00573602	0.963077	0.995002
PC(O-18:1_16:0)	0.0109939	0.933962	0.995002		PC(18:1_20:4)	0.0112423	0.968818	0.995002
PC(18:0_20:1)	0.000929751	0.994811	0.997413		PC(16:0_18:3)b	-0.0010412	0.997413	0.997413
